# Supplementary material for: 1,3-Bis(1-phenyl­eth­yl)imidazolidine-2-thione
Source: Acta Crystallogr Sect E Struct Rep Online. 2012 Mar 24;68(Pt 4):o1188. doi: 10.1107/S160053681201224X (PMC3344125; doi:10.1107/S160053681201224X)
Supplement: Supplementary file 1 [file e-68-o1188-sup1.cif]

##############################################################################
#                                                                            #
# This CIF contains the data in a paper accepted for publication in          #
# Acta Crystallographica Section E. It conforms to the requirements of       #
# Notes for Authors for Acta Crystallographica Section E, and has been       #
# peer reviewed under the auspices of the IUCr Commission on Journals.       #
#                                                                            #
# Full details of the Crystallographic Information File format               #
# are given in the paper "The Crystallographic Information File (CIF):       #
# a New Standard Archive File for Crystallography" by S. R. Hall, F. H.      #
# Allen and I. D. Brown [Acta Cryst. (1991), A47, 655-685].                  #
#                                                                            #
# The current version of the core CIF dictionary is obtainable from          #
# ftp://ftp.iucr.org/pub/cif_core.dic.                                       #
#                                                                            #
# Software is freely available for graphical display of the structure(s)     #
# in this CIF. For information consult the CIF software page                 #
# http://www.iucr.org/resources/cif/software.                                #
#                                                                            #
# This file may be used for bona fide research purposes within the           #
# scientific community so long as proper attribution is given to the journal # 
# article from which it was obtained.                                        #
#                                                                            #
##############################################################################
data_global
_audit_creation_method     ?
_journal_date_recd_electronic     2012-03-18
_journal_date_accepted     2012-03-21
_journal_name_full     'Acta Crystallographica, Section E'
_journal_year     2012
_journal_volume     68
_journal_issue      4
_journal_page_first     o1188
_journal_page_last     o1188
_journal_paper_category     QO
_journal_paper_doi     10.1107/S160053681201224X
_journal_coeditor_code     GK2471
_publ_contact_author
;
Muhammad Nawaz Tahir
University of Sargodha
Department of Physics
Sargodha
Pakistan
;
_publ_contact_author_email     'dmntahir_uos@yahoo.com'
_publ_contact_author_fax     '0092 48 32 22 121'
_publ_contact_author_phone     '0092 48 92 30 914'
_publ_section_title
;
1,3-Bis(1-phenylethyl)imidazolidine-2-thione
;
loop_
    _publ_author_name
    _publ_author_address
    'Umar, M. Naveed'
;
Department of Chemistry
University of Malakand
Pakistan
;
    'Tahir, M. Nawaz'
;
University of Sargodha
Department of Physics
Sargodha
Pakistan
;
    'Shoaib, Mohammad'
;
Department of Pharmacy
University of Malakand
Pakistan
;
    'Akbar Ali'
;
Department of Chemistry
University of Malakand
Pakistan
;
    'Imran Khan'
;
Department of Biotechnology
University of Malakand
Pakistan
;
data_I
_audit_creation_method     SHELXL-97
_chemical_name_systematic
;
1,3-Bis(1-phenylethyl)imidazolidine-2-thione
;
_chemical_name_common     ?
_chemical_formula_moiety     'C19 H22 N2 S'
_chemical_formula_sum     'C19 H22 N2 S'
_chemical_formula_iupac     'C19 H22 N2 S'
_chemical_formula_weight     310.45
_symmetry_cell_setting     tetragonal
_symmetry_space_group_name_H-M     'P 43 21 2'
_symmetry_space_group_name_Hall     'P 4nw 2abw'
loop_
    _symmetry_equiv_pos_as_xyz
    'x, y, z'
    '-x, -y, z+1/2'
    'x+1/2, -y+1/2, -z+1/4'
    '-x+1/2, y+1/2, -z+3/4'
    '-y, -x, -z+1/2'
    'y, x, -z'
    'y+1/2, -x+1/2, z+1/4'
    '-y+1/2, x+1/2, z+3/4'
_cell_length_a     5.8692(5)
_cell_length_b     5.8692(5)
_cell_length_c     50.637(5)
_cell_angle_alpha     90.00
_cell_angle_beta     90.00
_cell_angle_gamma     90.00
_cell_volume     1744.3(3)
_cell_formula_units_Z     4
_cell_measurement_reflns_used     1150
_cell_measurement_theta_min     3.22
_cell_measurement_theta_max     25.99
_cell_measurement_temperature     296(2)
_exptl_crystal_description     prism
_exptl_crystal_colour     white
_exptl_crystal_size_max     0.28
_exptl_crystal_size_mid     0.24
_exptl_crystal_size_min     0.20
_exptl_crystal_density_diffrn     1.182
_exptl_crystal_density_meas     ?
_exptl_crystal_density_method     'not measured'
_exptl_crystal_F_000     664
_exptl_absorpt_coefficient_mu     0.184
_exptl_absorpt_correction_type     multi-scan
_exptl_absorpt_process_details     '(SADABS; Bruker, 2005)'
_exptl_absorpt_correction_T_min     0.957
_exptl_absorpt_correction_T_max     0.966
_exptl_special_details
;
;
_diffrn_ambient_temperature     296(2)
_diffrn_radiation_type     MoK\a
_diffrn_radiation_wavelength     0.71073
_diffrn_radiation_source     'fine-focus sealed tube'
_diffrn_radiation_monochromator     graphite
_diffrn_measurement_device_type     'Bruker Kappa APEXII CCD'
_diffrn_measurement_method     \w
_diffrn_detector_area_resol_mean     7.80
_diffrn_reflns_number     18956
_diffrn_reflns_av_R_equivalents     0.0622
_diffrn_reflns_av_sigmaI/netI     0.0430
_diffrn_reflns_theta_min     3.22
_diffrn_reflns_theta_max     25.99
_diffrn_reflns_theta_full     25.99
_diffrn_measured_fraction_theta_max     0.999
_diffrn_measured_fraction_theta_full     0.999
_diffrn_reflns_limit_h_min     -3
_diffrn_reflns_limit_h_max     7
_diffrn_reflns_limit_k_min     -7
_diffrn_reflns_limit_k_max     7
_diffrn_reflns_limit_l_min     -62
_diffrn_reflns_limit_l_max     62
_diffrn_standards_number     0
_diffrn_standards_interval_count     ?
_diffrn_standards_interval_time     ?
_diffrn_standards_decay_%     ?
_refine_special_details
;
Refinement of <i>F</i>^2^ against ALL reflections. The weighted <i>R</i>-factor
<i>wR</i> and goodness of fit <i>S</i> are based on <i>F</i>^2^, conventional
<i>R</i>-factors <i>R</i> are based on <i>F</i>, with <i>F</i> set to zero for
negative <i>F</i>^2^. The threshold expression of <i>F</i>^2^ >
\s(<i>F</i>^2^) is used only for calculating <i>R</i>-factors(gt) <i>etc</i>.
and is not relevant to the choice of reflections for refinement.
<i>R</i>-factors based on <i>F</i>^2^ are statistically about twice as large
as those based on <i>F</i>, and <i>R</i>- factors based on ALL data will be
even larger.
;
_reflns_number_total     1717
_reflns_number_gt     1150
_reflns_threshold_expression     I>2\s(I)
_refine_ls_structure_factor_coef     Fsqd
_refine_ls_matrix_type     full
_refine_ls_R_factor_all     0.1060
_refine_ls_R_factor_gt     0.0698
_refine_ls_wR_factor_gt     0.1534
_refine_ls_wR_factor_ref     0.1704
_refine_ls_goodness_of_fit_ref     1.109
_refine_ls_restrained_S_all     1.109
_refine_ls_number_reflns     1717
_refine_ls_number_parameters     106
_refine_ls_number_restraints     0
_refine_ls_hydrogen_treatment     mixed
_refine_ls_weighting_scheme     calc
_refine_ls_weighting_details
         'calc w=1/[\s^2^(Fo^2^)+(0.0459P)^2^+1.2139P] where P=(Fo^2^+2Fc^2^)/3'
_atom_sites_solution_hydrogens     geom
_atom_sites_solution_primary     direct
_atom_sites_solution_secondary     difmap
_refine_ls_shift/su_max     0.000
_refine_ls_shift/su_mean     0.000
_refine_diff_density_max     0.182
_refine_diff_density_min     -0.166
_refine_ls_extinction_method     'SHELXL97 (Sheldrick, 2008)'
_refine_ls_extinction_coef     0.011(3)
_refine_ls_extinction_expression
                                  'Fc^*^=kFc[1+0.001xFc^2^\l^3^/sin(2\q)]^-1/4^'
_refine_ls_abs_structure_details     'Flack (1983), 569 Friedel pairs'
_refine_ls_abs_structure_Flack     0.1(3)
loop_
    _atom_type_symbol
    _atom_type_description
    _atom_type_scat_dispersion_real
    _atom_type_scat_dispersion_imag
    _atom_type_scat_source
    'C' 'C' 0.0033 0.0016
                         'International Tables Vol C Tables 4.2.6.8 and 6.1.1.4'
    'H' 'H' 0.0000 0.0000
                         'International Tables Vol C Tables 4.2.6.8 and 6.1.1.4'
    'N' 'N' 0.0061 0.0033
                         'International Tables Vol C Tables 4.2.6.8 and 6.1.1.4'
    'S' 'S' 0.1246 0.1234
                         'International Tables Vol C Tables 4.2.6.8 and 6.1.1.4'
_computing_data_collection     'APEX2 (Bruker, 2007)'
_computing_cell_refinement     'SAINT (Bruker, 2007)'
_computing_data_reduction     'SAINT (Bruker, 2007)'
_computing_structure_solution     'SHELXS97 (Sheldrick, 2008)'
_computing_structure_refinement     'SHELXL97 (Sheldrick, 2008)'
_computing_molecular_graphics
                  'ORTEP-3 for Windows (Farrugia, 1997) and PLATON (Spek, 2009)'
_computing_publication_material
                                'WinGX (Farrugia, 1999) and PLATON (Spek, 2009)'
loop_
    _atom_site_type_symbol
    _atom_site_label
    _atom_site_fract_x
    _atom_site_fract_y
    _atom_site_fract_z
    _atom_site_U_iso_or_equiv
    _atom_site_adp_type
    _atom_site_calc_flag
    _atom_site_refinement_flags
    _atom_site_occupancy
    _atom_site_symmetry_multiplicity
    _atom_site_disorder_assembly
    _atom_site_disorder_group
    S S1 1.12952(18) 1.12952(18) 0.0000 0.0805(6) Uani d S 1 2 . .
    N N1 0.8146(6) 0.8492(6) 0.02136(5) 0.0692(10) Uani d . 1 1 . .
    C C1 0.9276(6) 0.9276(6) 0.0000 0.0598(14) Uani d S 1 2 . .
    C C2 0.6343(8) 0.6919(7) 0.01411(7) 0.0723(12) Uani d . 1 1 . .
    H H2A 0.4858 0.7636 0.0154 0.087 Uiso calc R 1 1 . .
    H H2B 0.6367 0.5571 0.0252 0.087 Uiso calc R 1 1 . .
    C C3 0.8267(8) 0.9498(8) 0.04762(8) 0.0687(12) Uani d . 1 1 . .
    H H3 0.962(7) 1.038(7) 0.0469(8) 0.082 Uiso d . 1 1 . .
    C C4 0.6154(10) 1.0894(8) 0.05338(9) 0.1018(18) Uani d . 1 1 . .
    H H4A 0.5884 1.1932 0.0391 0.153 Uiso calc R 1 1 . .
    H H4B 0.6372 1.1738 0.0694 0.153 Uiso calc R 1 1 . .
    H H4C 0.4868 0.9897 0.0553 0.153 Uiso calc R 1 1 . .
    C C5 0.8783(7) 0.7647(7) 0.06798(7) 0.0579(10) Uani d . 1 1 . .
    C C6 1.0569(8) 0.6131(9) 0.06414(9) 0.0843(14) Uani d . 1 1 . .
    H H6 1.1454 0.6219 0.0489 0.101 Uiso calc R 1 1 . .
    C C7 1.1034(9) 0.4468(9) 0.08326(11) 0.0963(17) Uani d . 1 1 . .
    H H7 1.2213 0.3437 0.0805 0.116 Uiso calc R 1 1 . .
    C C8 0.9810(11) 0.4343(9) 0.10538(10) 0.1002(19) Uani d . 1 1 . .
    H H8 1.0161 0.3253 0.1181 0.120 Uiso calc R 1 1 . .
    C C9 0.8049(10) 0.5808(9) 0.10942(9) 0.0949(17) Uani d . 1 1 . .
    H H9 0.7157 0.5700 0.1246 0.114 Uiso calc R 1 1 . .
    C C10 0.7614(8) 0.7429(8) 0.09100(7) 0.0764(12) Uani d . 1 1 . .
    H H10 0.6442 0.8456 0.0943 0.092 Uiso calc R 1 1 . .
loop_
    _atom_site_aniso_label
    _atom_site_aniso_U_11
    _atom_site_aniso_U_22
    _atom_site_aniso_U_33
    _atom_site_aniso_U_12
    _atom_site_aniso_U_13
    _atom_site_aniso_U_23
    S1 0.0776(8) 0.0776(8) 0.0861(11) -0.0227(10) -0.0077(7) 0.0077(7)
    N1 0.085(3) 0.070(2) 0.0521(17) -0.0229(18) -0.0062(16) 0.0039(17)
    C1 0.062(2) 0.062(2) 0.056(3) -0.002(3) -0.007(2) 0.007(2)
    C2 0.084(3) 0.073(3) 0.060(2) -0.024(2) -0.003(2) 0.0031(19)
    C3 0.080(3) 0.063(3) 0.063(2) -0.005(2) -0.007(2) -0.006(2)
    C4 0.138(5) 0.081(4) 0.086(3) 0.046(4) -0.015(3) -0.008(3)
    C5 0.057(2) 0.063(2) 0.053(2) 0.001(2) -0.005(2) -0.0054(18)
    C6 0.070(3) 0.108(4) 0.074(3) 0.012(3) 0.003(2) -0.006(3)
    C7 0.089(4) 0.090(4) 0.110(4) 0.037(3) -0.024(3) -0.012(3)
    C8 0.140(5) 0.084(4) 0.077(3) 0.021(4) -0.034(3) -0.002(3)
    C9 0.123(5) 0.097(4) 0.065(3) 0.006(4) 0.003(3) 0.006(3)
    C10 0.092(3) 0.079(3) 0.058(2) 0.017(2) 0.004(2) -0.001(2)
_geom_special_details
;
All e.s.d.'s (except the e.s.d. in the dihedral angle between two l.s. planes)
are estimated using the full covariance matrix. The cell e.s.d.'s are taken
into account individually in the estimation of e.s.d.'s in distances, angles
and torsion angles; correlations between e.s.d.'s in cell parameters are only
used when they are defined by crystal symmetry. An approximate (isotropic)
treatment of cell e.s.d.'s is used for estimating e.s.d.'s involving l.s.
planes.
;
loop_
    _geom_bond_atom_site_label_1
    _geom_bond_atom_site_label_2
    _geom_bond_site_symmetry_2
    _geom_bond_distance
    _geom_bond_publ_flag
    S1 C1 . 1.676(5) ?
    N1 C1 . 1.350(4) ?
    N1 C2 . 1.451(5) ?
    N1 C3 . 1.456(5) ?
    C1 N1 6 1.350(4) ?
    C2 C2 6 1.507(7) ?
    C2 H2A . 0.9700 ?
    C2 H2B . 0.9700 ?
    C3 C4 . 1.515(6) ?
    C3 C5 . 1.528(6) ?
    C3 H3 . 0.95(4) ?
    C4 H4A . 0.9600 ?
    C4 H4B . 0.9600 ?
    C4 H4C . 0.9600 ?
    C5 C10 . 1.359(5) ?
    C5 C6 . 1.388(6) ?
    C6 C7 . 1.402(7) ?
    C6 H6 . 0.9300 ?
    C7 C8 . 1.333(7) ?
    C7 H7 . 0.9300 ?
    C8 C9 . 1.360(7) ?
    C8 H8 . 0.9300 ?
    C9 C10 . 1.357(6) ?
    C9 H9 . 0.9300 ?
    C10 H10 . 0.9300 ?
loop_
    _geom_angle_atom_site_label_1
    _geom_angle_atom_site_label_2
    _geom_angle_atom_site_label_3
    _geom_angle_site_symmetry_1
    _geom_angle_site_symmetry_3
    _geom_angle
    _geom_angle_publ_flag
    C1 N1 C2 . . 111.9(3) ?
    C1 N1 C3 . . 124.7(3) ?
    C2 N1 C3 . . 121.6(3) ?
    N1 C1 N1 6 . 107.9(4) ?
    N1 C1 S1 6 . 126.1(2) ?
    N1 C1 S1 . . 126.1(2) ?
    N1 C2 C2 . 6 102.7(2) ?
    N1 C2 H2A . . 111.2 ?
    C2 C2 H2A 6 . 111.2 ?
    N1 C2 H2B . . 111.2 ?
    C2 C2 H2B 6 . 111.2 ?
    H2A C2 H2B . . 109.1 ?
    N1 C3 C4 . . 110.8(4) ?
    N1 C3 C5 . . 109.7(3) ?
    C4 C3 C5 . . 114.6(4) ?
    N1 C3 H3 . . 103(2) ?
    C4 C3 H3 . . 113(3) ?
    C5 C3 H3 . . 104(3) ?
    C3 C4 H4A . . 109.5 ?
    C3 C4 H4B . . 109.5 ?
    H4A C4 H4B . . 109.5 ?
    C3 C4 H4C . . 109.5 ?
    H4A C4 H4C . . 109.5 ?
    H4B C4 H4C . . 109.5 ?
    C10 C5 C6 . . 116.2(4) ?
    C10 C5 C3 . . 123.1(4) ?
    C6 C5 C3 . . 120.7(4) ?
    C5 C6 C7 . . 119.8(4) ?
    C5 C6 H6 . . 120.1 ?
    C7 C6 H6 . . 120.1 ?
    C8 C7 C6 . . 120.9(5) ?
    C8 C7 H7 . . 119.5 ?
    C6 C7 H7 . . 119.5 ?
    C7 C8 C9 . . 120.1(5) ?
    C7 C8 H8 . . 120.0 ?
    C9 C8 H8 . . 120.0 ?
    C10 C9 C8 . . 118.9(5) ?
    C10 C9 H9 . . 120.6 ?
    C8 C9 H9 . . 120.6 ?
    C9 C10 C5 . . 124.1(5) ?
    C9 C10 H10 . . 117.9 ?
    C5 C10 H10 . . 117.9 ?
loop_
    _geom_torsion_atom_site_label_1
    _geom_torsion_atom_site_label_2
    _geom_torsion_atom_site_label_3
    _geom_torsion_atom_site_label_4
    _geom_torsion_site_symmetry_1
    _geom_torsion_site_symmetry_2
    _geom_torsion_site_symmetry_3
    _geom_torsion_site_symmetry_4
    _geom_torsion
    _geom_torsion_publ_flag
    C2 N1 C1 N1 . . . 6 -6.1(2) ?
    C3 N1 C1 N1 . . . 6 -171.0(5) ?
    C2 N1 C1 S1 . . . . 173.9(2) ?
    C3 N1 C1 S1 . . . . 9.0(5) ?
    C1 N1 C2 C2 . . . 6 14.8(5) ?
    C3 N1 C2 C2 . . . 6 -179.8(4) ?
    C1 N1 C3 C4 . . . . 102.8(5) ?
    C2 N1 C3 C4 . . . . -60.7(5) ?
    C1 N1 C3 C5 . . . . -129.6(4) ?
    C2 N1 C3 C5 . . . . 66.9(5) ?
    N1 C3 C5 C10 . . . . -132.8(4) ?
    C4 C3 C5 C10 . . . . -7.4(6) ?
    N1 C3 C5 C6 . . . . 49.8(5) ?
    C4 C3 C5 C6 . . . . 175.2(4) ?
    C10 C5 C6 C7 . . . . 1.4(7) ?
    C3 C5 C6 C7 . . . . 179.1(4) ?
    C5 C6 C7 C8 . . . . -1.2(8) ?
    C6 C7 C8 C9 . . . . 1.5(8) ?
    C7 C8 C9 C10 . . . . -2.0(8) ?
    C8 C9 C10 C5 . . . . 2.4(8) ?
    C6 C5 C10 C9 . . . . -2.1(7) ?
    C3 C5 C10 C9 . . . . -179.7(4) ?
loop_
    _geom_hbond_atom_site_label_D
    _geom_hbond_atom_site_label_H
    _geom_hbond_atom_site_label_A
    _geom_hbond_site_symmetry_A
    _geom_hbond_distance_DH
    _geom_hbond_distance_HA
    _geom_hbond_distance_DA
    _geom_hbond_angle_DHA
    _geom_hbond_publ_flag
    C3 H3 S1 . 0.95(4) 2.63(4) 3.176(4) 117(3) no
_iucr_refine_instructions_details
;
TITL UOMB_0m in P4(3)2(1)2
CELL  0.71073   5.8692   5.8692  50.6367   90.000   90.000   90.000
ZERR     4.00   0.0005   0.0005   0.0049    0.000    0.000    0.000
LATT  -1
SYMM  - X, - Y, 1/2 + Z
SYMM  1/2 + X, 1/2 - Y, 1/4 - Z
SYMM  1/2 - X, 1/2 + Y, 3/4 - Z
SYMM  - Y, - X, 1/2 - Z
SYMM    Y,   X, - Z
SYMM  1/2 + Y, 1/2 - X, 1/4 + Z
SYMM  1/2 - Y, 1/2 + X, 3/4 + Z
SFAC  C    H    N    S
UNIT  76   88   8    4
MERG   2
OMIT -3 52
ACTA
FMAP   2
PLAN   10
EQIV_$1 Y, X, -Z
HTAB    2.00000
BOND   $H
CONF
LIST   4
L.S.  40
MPLA 6 C5 C6 C7 C8 C9 C10
MPLA 4 C1 S1 N1 C2 C2_$1 N1_$1
WGHT    0.045900    1.213900
EXTI    0.011474
FVAR       0.29592
S1    4    1.129519    1.129519    0.000000    10.50000    0.07763    0.07763 =
         0.08610    0.00770   -0.00770   -0.02268
N1    3    0.814559    0.849206    0.021360    11.00000    0.08517    0.07028 =
         0.05211    0.00394   -0.00616   -0.02286
C1    1    0.927644    0.927644    0.000000    10.50000    0.06168    0.06168 =
         0.05608    0.00693   -0.00693   -0.00207
C2    1    0.634318    0.691906    0.014111    11.00000    0.08383    0.07313 =
         0.05999    0.00311   -0.00302   -0.02373
AFIX  23
H2A   2    0.485810    0.763582    0.015392    11.00000   -1.20000
H2B   2    0.636692    0.557090    0.025188    11.00000   -1.20000
AFIX   0
C3    1    0.826742    0.949763    0.047618    11.00000    0.07980    0.06270 =
         0.06346   -0.00589   -0.00697   -0.00519
H3    2    0.961913    1.037816    0.046897    11.00000   -1.20000
C4    1    0.615447    1.089414    0.053378    11.00000    0.13812    0.08115 =
         0.08628   -0.00804   -0.01536    0.04573
AFIX 137
H4A   2    0.588418    1.193223    0.039066    11.00000   -1.50000
H4B   2    0.637178    1.173807    0.069421    11.00000   -1.50000
H4C   2    0.486843    0.989710    0.055296    11.00000   -1.50000
AFIX   0
C5    1    0.878349    0.764689    0.067979    11.00000    0.05705    0.06319 =
         0.05341   -0.00543   -0.00501    0.00140
C6    1    1.056908    0.613119    0.064141    11.00000    0.07039    0.10820 =
         0.07432   -0.00611    0.00325    0.01236
AFIX  43
H6    2    1.145374    0.621915    0.048938    11.00000   -1.20000
AFIX   0
C7    1    1.103380    0.446800    0.083259    11.00000    0.08933    0.09001 =
         0.10969   -0.01174   -0.02412    0.03749
AFIX  43
H7    2    1.221280    0.343711    0.080467    11.00000   -1.20000
AFIX   0
C8    1    0.980980    0.434298    0.105383    11.00000    0.13964    0.08415 =
         0.07673   -0.00181   -0.03372    0.02131
AFIX  43
H8    2    1.016061    0.325262    0.118074    11.00000   -1.20000
AFIX   0
C9    1    0.804873    0.580771    0.109423    11.00000    0.12329    0.09663 =
         0.06484    0.00606    0.00283    0.00555
AFIX  43
H9    2    0.715750    0.569984    0.124557    11.00000   -1.20000
AFIX   0
C10   1    0.761377    0.742923    0.091001    11.00000    0.09195    0.07882 =
         0.05835   -0.00142    0.00356    0.01709
AFIX  43
H10   2    0.644175    0.845597    0.094340    11.00000   -1.20000
HKLF    4
REM  UOMB_0m in P4(3)2(1)2
REM R1 =  0.0698 for   1150 Fo > 4sig(Fo)  and  0.1060 for all   1717 data
REM    106 parameters refined using      0 restraints
END
WGHT      0.0397      1.2803
REM Highest difference peak  0.182,  deepest hole -0.166,  1-sigma level  0.040
Q1    1   1.2267  0.5243  0.0696  11.00000  0.05    0.18
Q2    1   1.2372  1.1759  0.0257  11.00000  0.05    0.17
Q3    1   0.8770  0.7396  0.1314  11.00000  0.05    0.15
Q4    1   1.3239  0.2953  0.0977  11.00000  0.05    0.14
Q5    1   1.1097  0.5409  0.0947  11.00000  0.05    0.14
Q6    1   1.0070  1.1860  0.0260  11.00000  0.05    0.12
Q7    1   0.7499  0.7430  0.0709  11.00000  0.05    0.12
Q8    1   0.8477  0.8854  0.0649  11.00000  0.05    0.12
Q9    1   0.7761  0.3725  0.1268  11.00000  0.05    0.12
Q10   1   0.7996  1.1342  0.0442  11.00000  0.05    0.11
;
