# Supplementary material for: 1,3-Bis(1-phenyl­eth­yl)imidazolidine-2-thione
Source: Acta Crystallogr Sect E Struct Rep Online. 2012 Mar 24;68(Pt 4):o1188. doi: 10.1107/S160053681201224X (PMC3344125; doi:10.1107/S160053681201224X)
Supplement: Supplementary file 2 [file e-68-o1188-Isup2.hkl]

#
# h,k,l, Fc-squared, Fo-squared, sigma(Fo-squared) and status flag
#
data_I
_shelx_title ' UOMB_0m in P4(3)2(1)2'
_shelx_refln_list_code          4
_shelx_F_calc_maximum      108.20
_exptl_crystal_F_000       664.00
_reflns_d_resolution_high  0.8109
 
loop_
 _symmetry_equiv_pos_as_xyz
 'x, y, z'
 '-x, -y, z+1/2'
 'x+1/2, -y+1/2, -z+1/4'
 '-x+1/2, y+1/2, -z+3/4'
 '-y, -x, -z+1/2'
 'y, x, -z'
 'y+1/2, -x+1/2, z+1/4'
 '-y+1/2, x+1/2, z+3/4'
 
_cell_length_a     5.8692
_cell_length_b     5.8692
_cell_length_c    50.6367
_cell_angle_alpha  90.000
_cell_angle_beta   90.000
_cell_angle_gamma  90.000
 
_shelx_F_squared_multiplier     1.000
 
loop_
 _refln_index_h
 _refln_index_k
 _refln_index_l
 _refln_F_squared_calc
 _refln_F_squared_meas
 _refln_F_squared_sigma
 _refln_observed_status
   1   1   0     2213.74     2107.22     36.01 o
   0   2   0       19.82       42.57      4.35 o
   1   2   0     2377.81     2387.17     36.29 o
   2   2   0      482.53      449.39     10.81 o
   1   3   0      988.36      931.50     18.25 o
   2   3   0      550.67      512.84     10.18 o
   3   3   0      379.36      355.34     11.05 o
   0   4   0      810.43      737.79     24.84 o
   1   4   0       76.36       93.06      5.24 o
   2   4   0        5.95       33.53      2.59 o
   3   4   0       48.45       63.66      3.92 o
   4   4   0       25.94       20.20      5.80 o
   1   5   0       40.28       37.61      5.71 o
   2   5   0        4.82        6.69      2.60 o
   3   5   0        2.77        4.74      2.98 o
   4   5   0        0.33       10.11      4.27 o
   5   5   0        3.37       -0.71      6.78 o
   0   6   0       26.29       35.86     11.99 o
   1   6   0       26.00       26.74     11.08 o
   2   6   0        0.20        0.63      4.30 o
   3   6   0        6.30        7.56      4.18 o
   4   6   0        1.02        7.10      5.64 o
   1   7   0        3.72        6.82      8.18 o
   0   1   1     8626.44     8411.60    144.73 o
   1   1   1      922.89      928.24     11.44 o
  -1   2   1     1418.04     1400.40     21.49 o
   0   2   1      746.57      641.39     14.27 o
   1   2   1     1396.44     1386.43     22.45 o
   2   2   1      153.45      199.98     10.23 o
  -2   3   1       51.12       81.39      6.71 o
  -1   3   1      211.61      247.51     13.98 o
   0   3   1      475.99      478.32     16.47 o
   1   3   1      204.67      226.63     15.74 o
   2   3   1       48.14       87.90      6.50 o
   3   3   1       76.68       82.47      5.37 o
  -3   4   1      121.48      106.61      4.84 o
  -2   4   1      217.28      204.31      6.03 o
  -1   4   1       44.25       53.05      4.34 o
   0   4   1       74.16      136.58     11.45 o
   1   4   1       46.54       60.02      3.99 o
   2   4   1      219.06      200.75      5.74 o
   3   4   1      122.42      103.88      4.76 o
   4   4   1        0.31       -2.74      3.26 o
  -4   5   1       20.30        7.04      4.14 o
  -3   5   1       13.14        9.79      3.03 o
  -2   5   1       35.33       32.18      3.16 o
  -1   5   1       34.92       32.55      5.47 o
   0   5   1       13.23       18.05      5.27 o
   1   5   1       34.56       35.84      5.63 o
   2   5   1       34.61       29.41      3.16 o
   3   5   1       13.40       13.72      3.18 o
   4   5   1       19.78       17.40      6.06 o
   5   5   1       19.80        7.39      5.13 o
  -4   6   1        8.87       28.38      6.65 o
  -3   6   1       10.35        4.12      4.10 o
  -2   6   1        6.59        6.94      3.93 o
  -1   6   1       53.21       46.27      8.43 o
   0   6   1       34.03       43.07     10.47 o
   1   6   1       53.28       41.77     11.97 o
   2   6   1        6.70        5.61      4.53 o
   3   6   1       10.57        1.63      4.09 o
   4   6   1        8.71        8.55      5.79 o
  -1   7   1        1.75       -4.20      7.14 o
   0   7   1        0.40       -9.38      6.97 o
   1   7   1        1.74       -9.24      6.82 o
   0   1   2     8159.85     8622.64    148.36 o
   1   1   2    11707.92    12450.68    147.70 o
  -1   2   2      638.92      648.60     10.36 o
   0   2   2      207.32      196.55      5.92 o
   1   2   2      635.49      634.99     10.84 o
   2   2   2     7316.21     7632.85    113.02 o
  -2   3   2        7.30        3.16      1.87 o
  -1   3   2      130.59      132.77      4.29 o
   0   3   2      806.70      836.38     18.78 o
   1   3   2      128.84      133.70      5.60 o
   2   3   2        7.33        5.41      1.88 o
   3   3   2       20.62       27.73      2.44 o
  -3   4   2       29.57       34.24      3.32 o
  -2   4   2       55.58       66.62      3.21 o
  -1   4   2      162.82      162.88      5.49 o
   0   4   2       22.23       56.46      4.04 o
   1   4   2      163.64      162.00      5.54 o
   2   4   2       55.27       63.48      3.19 o
   3   4   2       29.52       42.61      3.38 o
   4   4   2        0.74        1.35      3.39 o
  -4   5   2        9.64       11.01      4.30 o
  -3   5   2        6.63        3.73      2.89 o
  -2   5   2       32.79       43.31      3.36 o
  -1   5   2       55.52       53.59      5.80 o
   0   5   2       42.10       31.14      5.80 o
   1   5   2       56.46       46.92      6.03 o
   2   5   2       32.24       37.95      3.35 o
   3   5   2        6.24       10.55      3.15 o
   4   5   2        9.72       11.51      4.27 o
   5   5   2        2.79        1.15      4.76 o
  -4   6   2        4.11       -0.83      5.39 o
  -3   6   2        0.14        2.70      4.10 o
  -2   6   2        7.16       11.07      4.67 o
  -1   6   2        2.02       11.09      7.66 o
   0   6   2       18.95       26.61      7.52 o
   1   6   2        1.91        8.05      6.30 o
   2   6   2        6.80        1.87      4.33 o
   3   6   2        0.15        4.59      4.15 o
   4   6   2        4.10        4.94      5.61 o
  -1   7   2        0.62        1.24      7.41 o
   0   7   2        0.92        0.20      7.29 o
   1   7   2        0.63       -8.80      6.92 o
   0   1   3     2866.16     2498.62     43.49 o
   1   1   3      269.10      215.75      4.62 o
  -1   2   3       74.45      101.85      7.37 o
   0   2   3      701.86      694.14     15.32 o
   1   2   3       73.03       88.54      6.53 o
   2   2   3       17.65       47.52      3.66 o
  -2   3   3        7.16       18.87      2.59 o
  -1   3   3       75.25       86.45      6.91 o
   0   3   3        0.46       37.43     11.66 o
   1   3   3       70.81       81.98      7.73 o
   2   3   3        5.72       13.54      2.63 o
   3   3   3       61.60       90.10      5.63 o
  -3   4   3       59.77       60.39      3.78 o
  -2   4   3       75.60       72.05      3.32 o
  -1   4   3       58.16       56.10      2.97 o
   0   4   3      137.86      207.79     16.40 o
   1   4   3       60.62       51.04      3.36 o
   2   4   3       76.88       72.51      3.44 o
   3   4   3       59.87       51.22      3.67 o
   4   4   3        9.48       14.53      4.18 o
  -4   5   3       10.12        6.42      4.16 o
  -3   5   3       16.73       13.47      3.15 o
  -2   5   3      141.71      122.48      5.12 o
  -1   5   3       43.32       50.45      5.66 o
   0   5   3        8.69       17.26      5.22 o
   1   5   3       44.36       45.60      6.02 o
   2   5   3      140.29      112.65      4.96 o
   3   5   3       16.78       15.74      3.29 o
   4   5   3       10.42        9.23      4.13 o
   5   5   3        4.60        6.41      5.18 o
  -4   6   3       17.58        9.56      5.83 o
  -3   6   3       18.71       19.98      4.69 o
  -2   6   3        3.13        4.73      3.88 o
  -1   6   3        6.45       16.63      6.84 o
   0   6   3       53.68       58.51      9.33 o
   1   6   3        6.35       13.84      8.24 o
   2   6   3        3.21        3.75      4.40 o
   3   6   3       19.08       11.64      4.38 o
   4   6   3       17.51       14.34      6.06 o
  -1   7   3        1.88        1.31      7.56 o
   0   7   3        7.20       -2.60      7.25 o
   1   7   3        1.93        1.14      7.52 o
   0   1   4     2544.07     2602.54     38.01 o
   1   1   4    11013.88    11818.71    144.58 o
  -1   2   4     1986.07     1872.82     29.02 o
   0   2   4      232.21      232.40      6.48 o
   1   2   4     1966.20     1847.20     30.46 o
   2   2   4      172.93      177.30      4.27 o
  -2   3   4      194.77      193.28      5.27 o
  -1   3   4      585.16      586.49     10.86 o
   0   3   4       90.33       81.39      4.37 o
   1   3   4      585.07      585.75     12.58 o
   2   3   4      193.53      196.40      5.38 o
   3   3   4      325.51      297.77      7.09 o
  -3   4   4       49.63       57.52      4.48 o
  -2   4   4       74.20       88.87      3.77 o
  -1   4   4       34.19       37.45      3.62 o
   0   4   4      909.87      835.75     20.33 o
   1   4   4       34.25       47.47      5.51 o
   2   4   4       74.15       78.36      3.63 o
   3   4   4       48.27       51.14      3.68 o
   4   4   4       36.35       37.68      5.20 o
  -4   5   4        2.80        6.34      4.35 o
  -3   5   4        9.63        6.30      3.00 o
  -2   5   4       48.95       59.53      3.77 o
  -1   5   4       82.89       93.91      7.10 o
   0   5   4        0.18       -3.95      3.94 o
   1   5   4       84.62       85.11      7.45 o
   2   5   4       49.02       64.78      4.00 o
   3   5   4        9.00        9.19      4.05 o
   4   5   4        2.90       14.35      4.43 o
   5   5   4        1.96       -3.67      4.68 o
  -4   6   4        2.52        2.85      5.50 o
  -3   6   4        4.09        9.91      4.25 o
  -2   6   4        2.40        3.01      3.38 o
  -1   6   4       17.86       12.05      6.49 o
   0   6   4       36.59       47.82      8.91 o
   1   6   4       16.98       17.62      6.96 o
   2   6   4        2.40        4.32      4.41 o
   3   6   4        4.19        7.57      4.25 o
   4   6   4        2.44       12.36      5.98 o
  -1   7   4        4.08       15.23     13.04 o
   0   7   4        0.03        0.47      7.15 o
   1   7   4        3.82        8.36      7.89 o
   0   1   5      484.48      433.59      6.06 o
   1   1   5        1.05        5.28      1.14 o
  -1   2   5      635.38      617.62     10.35 o
   0   2   5      529.64      451.46     10.56 o
   1   2   5      650.42      640.25     10.91 o
   2   2   5      100.10       95.50      4.40 o
  -2   3   5      196.94      193.47      5.21 o
  -1   3   5      282.63      336.35      7.13 o
   0   3   5       60.91       68.23      3.84 o
   1   3   5      277.33      327.24     10.53 o
   2   3   5      202.19      207.06      5.87 o
   3   3   5      159.30      167.42      4.95 o
  -3   4   5       68.99       80.50      4.21 o
  -2   4   5      156.68      144.02      4.84 o
  -1   4   5       14.20       25.09      4.14 o
   0   4   5        7.68      101.35     18.52 o
   1   4   5       13.36       26.86      3.75 o
   2   4   5      156.66      144.09      4.85 o
   3   4   5       69.60       71.73      4.16 o
   4   4   5        1.62        4.95      3.55 o
  -4   5   5       27.95       23.93      5.03 o
  -3   5   5       13.38        6.12      3.13 o
  -2   5   5       35.45       40.18      3.56 o
  -1   5   5       23.72       44.88      6.87 o
   0   5   5       80.49       63.26      6.71 o
   1   5   5       23.02       48.43      4.38 o
   2   5   5       36.48       39.63      3.44 o
   3   5   5       13.89       11.63      3.16 o
   4   5   5       28.48       26.68      4.84 o
   5   5   5        9.19        9.71      5.15 o
  -4   6   5        4.63       -2.48      6.32 o
  -3   6   5        6.66        9.27      4.27 o
  -2   6   5        1.16       -2.79      4.49 o
  -1   6   5       32.44       27.39     11.43 o
   0   6   5        0.86        6.07      6.60 o
   1   6   5       31.70       26.28      7.66 o
   2   6   5        1.16        6.85      3.97 o
   3   6   5        6.59       12.14      4.42 o
   4   6   5        4.84        3.86      5.58 o
  -1   7   5       10.08        5.73      7.53 o
   0   7   5       17.15        7.89      8.24 o
   1   7   5       10.20       -6.92      7.38 o
   0   1   6     1043.86     1074.75     13.69 o
   1   1   6      110.62      135.24      3.08 o
  -1   2   6       92.68       92.84      2.48 o
   0   2   6       22.33       19.95      1.79 o
   1   2   6       93.24       93.83      3.62 o
   2   2   6     2183.70     1949.53     30.46 o
  -2   3   6       66.62       81.95      3.23 o
  -1   3   6      937.71      967.63     16.55 o
   0   3   6      163.88      142.52      5.39 o
   1   3   6      931.42      964.59     19.53 o
   2   3   6       67.06       83.99      3.58 o
   3   3   6       32.47       47.96      2.84 o
  -3   4   6       90.06       99.51      5.16 o
  -2   4   6       31.24       45.99      3.77 o
  -1   4   6      194.76      171.76      5.46 o
   0   4   6       90.22       85.33      5.07 o
   1   4   6      198.64      180.34      6.00 o
   2   4   6       31.21       43.30      3.15 o
   3   4   6       90.36       89.23      4.62 o
   4   4   6        2.46       -1.90      3.35 o
  -4   5   6       16.05       20.43      4.90 o
  -3   5   6        5.40       -0.54      2.87 o
  -2   5   6        9.94       19.00      2.94 o
  -1   5   6      186.89      177.97     10.12 o
   0   5   6       68.22       69.56      6.69 o
   1   5   6      186.30      178.16      8.01 o
   2   5   6        9.76       21.97      3.05 o
   3   5   6        4.93        6.97      3.05 o
   4   5   6       15.77       15.59      4.73 o
   5   5   6       14.83        8.59      5.15 o
  -3   6   6        0.27        3.53      4.08 o
  -2   6   6       16.03       19.54      3.97 o
  -1   6   6        5.52       13.69      6.90 o
   0   6   6        0.17        9.19      6.97 o
   1   6   6        5.35        5.28      6.23 o
   2   6   6       15.62       25.56      5.45 o
   3   6   6        0.28        0.52      4.08 o
  -1   7   6        2.32       15.42      8.20 o
   0   7   6        2.75        9.53      8.17 o
   1   7   6        2.23        6.55      7.94 o
   0   1   7      354.04      319.87      4.46 o
   1   1   7     9146.97     9532.12    121.67 o
  -1   2   7       38.40       41.78      1.69 o
   0   2   7      126.27      109.95      3.09 o
   1   2   7       35.63       39.10      1.93 o
   2   2   7        0.17        3.75      2.81 o
  -2   3   7      221.36      232.02      5.30 o
  -1   3   7      194.84      232.87      8.56 o
   0   3   7      101.67       94.10      4.36 o
   1   3   7      200.62      225.19      5.39 o
   2   3   7      222.68      227.18      6.27 o
   3   3   7       76.16      101.14      4.11 o
  -3   4   7       98.72      103.83      4.92 o
  -2   4   7       32.95       37.85      2.99 o
  -1   4   7       30.05       26.61      2.06 o
   0   4   7      110.65      133.48      6.17 o
   1   4   7       32.44       32.52      3.17 o
   2   4   7       34.52       35.70      2.90 o
   3   4   7       96.24       97.76      5.30 o
   4   4   7       21.29       25.69      4.19 o
  -4   5   7       10.88       11.80      4.57 o
  -3   5   7        0.45       -3.48      2.81 o
  -2   5   7       23.87       35.03      3.60 o
  -1   5   7      100.73      110.03      7.74 o
   0   5   7        0.81       13.30      4.78 o
   1   5   7      100.10       99.84      6.10 o
   2   5   7       23.25       23.77      3.15 o
   3   5   7        0.40       -2.61      2.94 o
   4   5   7       10.77       12.06      4.50 o
   5   5   7       12.50        4.96      4.98 o
  -3   6   7       12.82       10.08      4.28 o
  -2   6   7        6.43        7.28      3.69 o
  -1   6   7       18.76       16.40      6.96 o
   0   6   7       10.33       17.38      7.08 o
   1   6   7       19.40       16.17      7.00 o
   2   6   7        6.48        7.73      4.06 o
   3   6   7       13.35       13.93      5.08 o
  -1   7   7        0.85       10.05      8.04 o
   0   7   7        3.29       10.54      8.02 o
   1   7   7        0.84        1.12      7.30 o
   0   0   8        1.63        3.52      1.32 o
   0   1   8    11097.32    11002.25    138.88 o
   1   1   8     4089.66     4090.76     52.52 o
  -1   2   8       44.46       47.68      2.27 o
   0   2   8      185.91      159.69      3.65 o
   1   2   8       48.44       55.34      2.44 o
   2   2   8       24.02       37.34      4.75 o
  -2   3   8      380.80      372.14      7.54 o
  -1   3   8      363.75      379.37      7.93 o
   0   3   8       55.97       66.01      3.23 o
   1   3   8      364.59      381.40     10.24 o
   2   3   8      376.15      370.86      8.69 o
   3   3   8      280.38      262.09      6.48 o
  -3   4   8       56.37       64.84      3.97 o
  -2   4   8       87.63       80.42      3.96 o
  -1   4   8        5.32        6.89      2.01 o
   0   4   8      192.31      193.47      7.90 o
   1   4   8        5.30        6.13      2.75 o
   2   4   8       87.04       86.98      3.96 o
   3   4   8       57.23       67.55      4.11 o
   4   4   8       88.23       64.24      5.25 o
  -4   5   8        0.92       -3.64      4.14 o
  -3   5   8        2.74        3.18      2.94 o
  -2   5   8      120.55      126.80      5.46 o
  -1   5   8       88.40       92.32      5.65 o
   0   5   8       61.81       78.98     10.37 o
   1   5   8       88.15       95.22      5.84 o
   2   5   8      120.10      112.92      5.16 o
   3   5   8        2.84       -0.59      2.93 o
   4   5   8        0.97        8.36      4.43 o
   5   5   8        1.59       10.39      5.18 o
  -3   6   8        3.34        5.34      4.17 o
  -2   6   8        2.60        5.31      3.55 o
  -1   6   8        8.61        9.51      6.72 o
   0   6   8       22.95       33.55      8.82 o
   1   6   8        9.11        7.46      6.76 o
   2   6   8        2.47        8.02      4.05 o
   3   6   8        3.25       -2.72      4.51 o
  -1   7   8        1.37       -2.99      7.15 o
   0   7   8        0.07       -0.04      7.36 o
   1   7   8        1.28        8.44      7.71 o
   0   1   9      226.44      232.95      3.47 o
   1   1   9     7646.91     8185.35    102.77 o
  -1   2   9      785.10      783.76     12.32 o
   0   2   9        1.23       12.46      1.40 o
   1   2   9      766.53      763.79     12.64 o
   2   2   9     2847.61     2726.14     44.46 o
  -2   3   9      166.55      188.39      5.39 o
  -1   3   9      891.21      873.27     15.19 o
   0   3   9       29.59       21.71      3.50 o
   1   3   9      899.84      878.68     16.54 o
   2   3   9      163.34      185.71      5.81 o
   3   3   9      326.62      343.47      7.49 o
  -3   4   9       79.46       81.37      4.36 o
  -2   4   9      159.82      152.67      5.25 o
  -1   4   9      108.29      113.53      4.28 o
   0   4   9      103.18      110.81      4.84 o
   1   4   9      109.93      103.17      4.41 o
   2   4   9      153.23      152.48      5.61 o
   3   4   9       81.83       72.97      4.24 o
   4   4   9        3.29       14.70      5.06 o
  -4   5   9        9.20        8.52      4.50 o
  -3   5   9        5.17        3.15      3.00 o
  -2   5   9       37.49       44.51      3.61 o
  -1   5   9       12.73       16.27      2.90 o
   0   5   9       46.53       57.52      7.60 o
   1   5   9       13.12       13.89      3.69 o
   2   5   9       38.31       44.64      3.84 o
   3   5   9        5.26        1.16      3.05 o
   4   5   9        8.99       11.52      4.82 o
   5   5   9        0.02        1.46      4.86 o
  -3   6   9        3.90        5.55      4.25 o
  -2   6   9        6.21        5.29      3.62 o
  -1   6   9        0.10       -6.33      5.70 o
   0   6   9       59.26       52.76      9.23 o
   1   6   9        0.07        2.85      5.52 o
   2   6   9        6.21       12.59      4.99 o
   3   6   9        3.91       -2.51      4.80 o
  -1   7   9        0.15       -1.44      7.29 o
   0   7   9        6.17        0.28      7.32 o
   1   7   9        0.17       -5.89      6.95 o
   0   1  10       19.43       17.64      0.98 o
   1   1  10     7678.96     7836.31     97.14 o
  -1   2  10      546.44      563.85      9.42 o
   0   2  10      279.48      277.02      5.47 o
   1   2  10      547.74      558.29      9.25 o
   2   2  10        7.68       10.33      2.28 o
  -2   3  10       85.87      101.39      3.47 o
  -1   3  10      231.05      255.44      7.65 o
   0   3  10      365.75      387.29     12.36 o
   1   3  10      228.94      247.10      6.03 o
   2   3  10       86.36      101.12      4.16 o
   3   3  10      433.55      408.03      8.44 o
  -3   4  10      131.76      142.73      6.29 o
  -2   4  10       83.62      108.44      4.44 o
  -1   4  10      125.43      136.20      3.94 o
   0   4  10      120.29      140.27      5.20 o
   1   4  10      127.17      132.61      4.44 o
   2   4  10       84.11      102.58      4.61 o
   3   4  10      128.61      131.43      5.49 o
   4   4  10       11.90       16.10      3.97 o
  -4   5  10        9.16       15.24      4.83 o
  -3   5  10       10.24       13.16      3.27 o
  -2   5  10       28.62       23.69      3.20 o
  -1   5  10       14.33       14.91      2.65 o
   0   5  10       27.38       37.00      6.31 o
   1   5  10       14.60       15.46      4.14 o
   2   5  10       29.23       31.80      3.59 o
   3   5  10       10.17        6.82      3.32 o
   4   5  10        9.10        8.19      4.59 o
   5   5  10       27.90       36.23      7.67 o
  -3   6  10        0.38        3.36      4.11 o
  -2   6  10       23.58       21.44      4.23 o
  -1   6  10       27.38       20.70      7.48 o
   0   6  10        0.44        4.13      6.60 o
   1   6  10       27.74       19.34      8.01 o
   2   6  10       23.57       19.54      4.72 o
   3   6  10        0.36       -5.51      4.67 o
  -1   7  10        5.19       13.73      8.34 o
   0   7  10       12.14        6.71      7.69 o
   1   7  10        5.23        4.36      7.46 o
   0   1  11      215.55      201.86      3.26 o
   1   1  11     3423.49     3348.31     43.29 o
  -1   2  11      339.33      360.23      6.27 o
   0   2  11      170.92      182.70      4.02 o
   1   2  11      343.78      360.65      6.34 o
   2   2  11        4.66       15.68      2.75 o
  -2   3  11      266.82      250.47      6.08 o
  -1   3  11      158.21      177.56      4.56 o
   0   3  11     1017.96     1028.76     17.66 o
   1   3  11      160.69      177.32      4.98 o
   2   3  11      259.46      242.22      6.32 o
   3   3  11        4.00       46.15      4.05 o
  -3   4  11       58.75       61.24      4.03 o
  -2   4  11      298.43      279.53      7.56 o
  -1   4  11       33.39       44.29      2.49 o
   0   4  11      115.87      121.40      6.59 o
   1   4  11       31.80       39.71      2.66 o
   2   4  11      302.58      269.23      8.25 o
   3   4  11       57.13       66.28      4.16 o
   4   4  11        7.03        6.17      3.81 o
  -4   5  11       10.13        1.94      4.40 o
  -3   5  11        3.57        2.81      2.94 o
  -2   5  11        5.01        2.25      2.68 o
  -1   5  11       67.54       71.92      4.00 o
   0   5  11      128.30      140.64      9.09 o
   1   5  11       66.06       74.13      5.65 o
   2   5  11        5.01        5.31      3.13 o
   3   5  11        3.34        6.74      3.31 o
   4   5  11       10.49       20.44     13.39 o
   5   5  11       16.95       17.85      6.00 o
  -3   6  11        7.22       -3.81      4.16 o
  -2   6  11       20.47       18.13      4.20 o
  -1   6  11        3.65       -2.25      6.38 o
   0   6  11        4.99        9.60      9.52 o
   1   6  11        3.61       12.66      5.43 o
   2   6  11       20.32       17.97      4.60 o
   3   6  11        6.96       -2.39      5.29 o
  -1   7  11        7.53        2.44      7.59 o
   0   7  11        0.03        0.11      7.19 o
   1   7  11        7.62        8.17      7.60 o
   0   0  12     6241.62     5948.92    166.42 o
   0   1  12      765.04      648.76      8.91 o
   1   1  12      220.53      211.72      4.48 o
  -1   2  12      719.54      702.13     10.91 o
   0   2  12      495.21      512.07     11.61 o
   1   2  12      700.70      681.59     11.29 o
   2   2  12      403.09      362.11      7.50 o
  -2   3  12      109.25      111.41      3.85 o
  -1   3  12      300.91      296.11      6.56 o
   0   3  12       87.53      108.73      6.58 o
   1   3  12      307.91      318.66      7.04 o
   2   3  12      109.36      109.71      4.28 o
   3   3  12      338.58      327.57      7.63 o
  -3   4  12       66.25       63.89      4.08 o
  -2   4  12       20.21       30.65      3.84 o
  -1   4  12       28.60       41.54      2.95 o
   0   4  12      120.74      110.48      4.23 o
   1   4  12       28.54       47.80      2.95 o
   2   4  12       20.47       38.34      4.46 o
   3   4  12       67.62       65.65      4.44 o
   4   4  12       21.46       28.34      4.73 o
  -4   5  12        1.78        6.76      4.86 o
  -3   5  12       19.14       13.65      3.32 o
  -2   5  12       18.82       21.56      3.32 o
  -1   5  12       40.83       45.38      3.52 o
   0   5  12       45.97       52.41      5.03 o
   1   5  12       39.95       40.57      4.11 o
   2   5  12       19.99       23.71      3.72 o
   3   5  12       19.37       16.15      3.66 o
   4   5  12        1.76        1.98      4.81 o
   5   5  12        0.01       -2.63      5.29 o
  -3   6  12        4.84       13.16      4.67 o
  -2   6  12        0.23        2.22      3.93 o
  -1   6  12       34.03       30.83      6.11 o
   0   6  12       10.28        9.96      6.82 o
   1   6  12       34.17       34.57      7.79 o
   2   6  12        0.19        8.42      4.24 o
   3   6  12        4.78       10.04      5.79 o
  -1   7  12        1.04        0.61      7.70 o
   0   7  12       20.29       32.54      9.14 o
   1   7  12        1.14       10.06      8.07 o
   0   1  13      412.22      370.62      5.45 o
   1   1  13      100.51      101.69      2.34 o
  -1   2  13      188.75      235.49      4.55 o
   0   2  13     2152.96     2150.38     31.76 o
   1   2  13      179.77      229.46      4.60 o
   2   2  13      250.43      276.68      6.21 o
  -2   3  13      125.30      139.15      4.73 o
  -1   3  13      158.96      170.20      4.71 o
   0   3  13      328.19      297.18      6.38 o
   1   3  13      155.22      168.65      5.33 o
   2   3  13      126.11      140.82      4.84 o
   3   3  13      666.21      642.56     12.94 o
  -3   4  13       42.01       42.51      3.66 o
  -2   4  13        4.53        2.42      2.39 o
  -1   4  13      160.45      175.06      5.71 o
   0   4  13        3.70        9.91      1.89 o
   1   4  13      161.09      174.59      5.64 o
   2   4  13        4.27        2.31      2.73 o
   3   4  13       42.41       47.81      4.44 o
   4   4  13        0.38       -4.20      4.05 o
  -4   5  13       12.92       13.57      5.93 o
  -3   5  13        9.54       12.10      3.34 o
  -2   5  13       20.70       19.06      3.21 o
  -1   5  13      103.96       99.73      4.88 o
   0   5  13        0.01       17.55      3.84 o
   1   5  13      101.59       89.85      6.00 o
   2   5  13       21.58       15.80      3.61 o
   3   5  13        9.47        6.66      3.42 o
   4   5  13       12.39        7.00      5.16 o
   5   5  13       12.11        6.58      5.69 o
  -3   6  13        9.60        9.86      4.68 o
  -2   6  13        7.21        7.16      3.91 o
  -1   6  13       16.47        9.51      4.43 o
   0   6  13       65.25       54.40      7.02 o
   1   6  13       16.69       19.82      5.97 o
   2   6  13        7.15        5.97      4.34 o
   3   6  13        9.43       16.96      5.88 o
  -1   7  13        1.37       12.61      8.22 o
   0   7  13        3.96       21.63      8.52 o
   1   7  13        1.32       -3.02      5.63 o
   0   1  14     1491.02     1293.00     18.89 o
   1   1  14      389.50      348.57      6.07 o
  -1   2  14       83.37       91.62      2.65 o
   0   2  14      138.72      130.22      3.29 o
   1   2  14       84.14       96.32      2.76 o
   2   2  14     1072.65     1030.99     18.61 o
  -2   3  14       40.56       41.05      2.68 o
  -1   3  14      179.76      190.03      5.12 o
   0   3  14      103.83      102.13      3.38 o
   1   3  14      184.76      199.10      5.85 o
   2   3  14       40.79       41.03      2.63 o
   3   3  14       17.98       61.78      8.32 o
  -3   4  14       35.93       34.49      3.57 o
  -2   4  14        4.49       15.26      2.93 o
  -1   4  14       30.64       46.68      2.86 o
   0   4  14        2.88        2.39      1.95 o
   1   4  14       29.90       46.57      3.08 o
   2   4  14        4.67       12.00      2.99 o
   3   4  14       37.43       38.80      3.79 o
   4   4  14        3.29        1.05      4.61 o
  -4   5  14        4.44       11.53      5.14 o
  -3   5  14        2.15        1.09      3.12 o
  -2   5  14        5.77        8.77      2.88 o
  -1   5  14       30.85       38.48      3.52 o
   0   5  14      205.66      181.35      8.30 o
   1   5  14       30.75       28.37      3.66 o
   2   5  14        5.91       10.11      3.44 o
   3   5  14        2.38        3.07      3.38 o
   4   5  14        4.34       10.90      5.21 o
  -3   6  14        0.87        2.53      4.71 o
  -2   6  14       11.80       11.93      4.06 o
  -1   6  14       43.74       34.75      4.48 o
   0   6  14       12.03        3.98      5.53 o
   1   6  14       44.21       34.68      7.96 o
   2   6  14       11.89       10.15      4.48 o
   3   6  14        0.86       10.80      5.78 o
   0   7  14        0.00        4.53      7.61 o
   0   1  15     2524.12     2323.28     34.01 o
   1   1  15       73.01       61.97      2.23 o
  -1   2  15       45.61       65.74      2.52 o
   0   2  15      192.51      159.95      3.58 o
   1   2  15       48.86       59.73      2.23 o
   2   2  15       50.39       66.26      3.58 o
  -2   3  15       17.39       21.59      2.35 o
  -1   3  15      196.79      202.51      5.73 o
   0   3  15        5.76        4.86      1.60 o
   1   3  15      201.44      216.42      6.19 o
   2   3  15       19.23       30.21      2.29 o
   3   3  15      241.56      198.75      6.06 o
  -3   4  15      108.73      114.86      5.38 o
  -2   4  15      189.80      191.16      6.68 o
  -1   4  15       83.36       81.84      3.73 o
   0   4  15       31.35       45.82      3.91 o
   1   4  15       81.19       69.07      3.70 o
   2   4  15      187.66      193.99      8.40 o
   3   4  15      109.59      108.66      5.75 o
   4   4  15       22.09       22.00      5.11 o
  -4   5  15       19.23       12.98      5.58 o
  -3   5  15        0.25        4.05      3.30 o
  -2   5  15       11.86       12.99      3.12 o
  -1   5  15       33.91       33.12      3.45 o
   0   5  15       47.71       51.21      3.82 o
   1   5  15       34.45       40.90      4.35 o
   2   5  15       11.35       15.64      3.65 o
   3   5  15        0.19       -1.54      3.37 o
   4   5  15       19.12       15.15      5.31 o
  -3   6  15        7.67        2.54      5.02 o
  -2   6  15        9.46        7.50      4.31 o
  -1   6  15        7.33       14.71      3.88 o
   0   6  15        1.70        2.03      5.96 o
   1   6  15        7.40       11.60      5.69 o
   2   6  15        9.37       10.71      4.96 o
   3   6  15        7.81        2.83      5.55 o
   0   7  15        0.00       -2.80      7.06 o
   0   0  16     4095.36     3979.34    104.21 o
   0   1  16        4.49       10.05      1.29 o
   1   1  16      156.28      149.08      3.66 o
  -1   2  16      392.89      412.62      8.22 o
   0   2  16      491.69      525.27      8.54 o
   1   2  16      394.49      444.44     12.94 o
   2   2  16      222.83      213.80      5.43 o
  -2   3  16      222.10      220.84      6.04 o
  -1   3  16      218.27      221.99      5.89 o
   0   3  16       24.80       22.66      2.09 o
   1   3  16      210.87      222.64      6.60 o
   2   3  16      222.14      207.19      5.90 o
   3   3  16       10.08       13.66      2.46 o
  -3   4  16        5.56       13.82      3.06 o
  -2   4  16       81.61       96.80      4.61 o
  -1   4  16       66.27       56.37      3.30 o
   0   4  16      533.38      480.56     10.78 o
   1   4  16       66.23       51.51      3.43 o
   2   4  16       81.66       90.30      5.16 o
   3   4  16        5.50       18.60      3.43 o
   4   4  16        7.61       11.63      4.76 o
  -4   5  16        0.14        3.38      4.96 o
  -3   5  16       14.51       13.55      3.66 o
  -2   5  16       20.80       10.97      3.32 o
  -1   5  16        9.59       17.63      3.33 o
   0   5  16        4.99       10.26      4.01 o
   1   5  16        9.48       15.82      3.39 o
   2   5  16       22.45       16.63      3.66 o
   3   5  16       14.19       11.53      3.95 o
   4   5  16        0.16        9.41      5.19 o
  -3   6  16        2.42       -2.06      5.26 o
  -2   6  16        0.47        1.16      3.75 o
  -1   6  16       17.67       20.64      4.21 o
   0   6  16        4.39       10.03      5.42 o
   1   6  16       17.62       25.86      6.54 o
   2   6  16        0.53       -0.43      4.63 o
   3   6  16        2.48       10.03      7.38 o
   0   1  17       98.90       94.24      2.94 o
   1   1  17       38.58       23.65      1.59 o
  -1   2  17     2491.56     2429.41     38.91 o
   0   2  17     1535.95     1431.89     22.09 o
   1   2  17     2516.41     2424.41     41.71 o
   2   2  17       84.88       85.34      3.83 o
  -2   3  17      154.85      145.77      4.75 o
  -1   3  17       58.14       72.87      3.06 o
   0   3  17       11.35       22.84      2.20 o
   1   3  17       54.49       64.26      3.90 o
   2   3  17      157.67      149.07      5.01 o
   3   3  17        9.55        8.11      2.39 o
  -3   4  17       71.88       89.33      5.15 o
  -2   4  17      143.47      167.64      7.70 o
  -1   4  17        2.54       14.75      2.42 o
   0   4  17        5.06       26.17      3.99 o
   1   4  17        2.16       14.04      2.74 o
   2   4  17      143.55      139.74      6.52 o
   3   4  17       71.14       74.86      5.05 o
   4   4  17       12.36        3.24      5.36 o
  -4   5  17       19.49       20.99      6.69 o
  -3   5  17       39.07       48.63      4.43 o
  -2   5  17        8.95       11.09      3.00 o
  -1   5  17       76.00       63.77      4.94 o
   0   5  17       34.82       26.50      4.03 o
   1   5  17       74.54       66.29      4.87 o
   2   5  17        9.32       14.82      4.47 o
   3   5  17       39.53       43.06      5.18 o
   4   5  17       19.73       15.03      5.45 o
  -3   6  17       13.79       11.70      5.41 o
  -2   6  17        3.75        4.74      3.94 o
  -1   6  17       22.10       11.02      3.99 o
   0   6  17       17.55       20.63      6.16 o
   1   6  17       22.51       18.22      5.14 o
   2   6  17        3.76        1.61      4.59 o
   3   6  17       13.42       18.93      9.53 o
   0   1  18     1629.97     1604.70     26.51 o
   1   1  18      198.90      212.92      4.56 o
  -1   2  18       19.61       37.15      2.97 o
   0   2  18      780.83      754.98     13.23 o
   1   2  18       19.69       37.61      2.99 o
   2   2  18     1368.80     1211.57     21.34 o
  -2   3  18       77.79       77.32      3.61 o
  -1   3  18      148.37      152.49      4.48 o
   0   3  18        3.00       10.80      2.06 o
   1   3  18      149.85      155.09      5.14 o
   2   3  18       77.47       76.02      3.61 o
   3   3  18      115.10      127.87      5.18 o
  -3   4  18       13.09       16.39      3.37 o
  -2   4  18      188.60      209.78      7.27 o
  -1   4  18      222.09      216.46      6.67 o
   0   4  18       47.23       53.20      3.93 o
   1   4  18      222.06      199.39      7.32 o
   2   4  18      188.16      197.92      8.18 o
   3   4  18       12.31       10.30      3.36 o
   4   4  18        0.67        5.92      4.69 o
  -4   5  18       16.16       18.77      5.60 o
  -3   5  18       25.17       30.75      3.92 o
  -2   5  18       21.79       18.18      3.41 o
  -1   5  18       14.79       23.44      3.43 o
   0   5  18        9.60       12.48      3.25 o
   1   5  18       15.31       27.12      4.39 o
   2   5  18       22.00       22.33      3.90 o
   3   5  18       25.07       29.04      5.17 o
   4   5  18       16.03       10.01      5.41 o
  -3   6  18        2.43       -0.69      5.43 o
  -2   6  18        7.97        1.86      4.04 o
  -1   6  18        1.72        1.81      3.58 o
   0   6  18        7.34        9.53      4.05 o
   1   6  18        1.73        3.14      4.69 o
   2   6  18        7.94        9.33      6.86 o
   3   6  18        2.46       20.56      8.90 o
   0   1  19      528.15      520.00      9.23 o
   1   1  19        2.53        7.57      1.45 o
  -1   2  19      285.46      286.11      6.21 o
   0   2  19     1143.47     1042.77     17.85 o
   1   2  19      282.24      290.92      6.40 o
   2   2  19      395.30      413.56     10.37 o
  -2   3  19      128.05      132.62      4.84 o
  -1   3  19      175.60      162.53      4.92 o
   0   3  19       17.81       28.04      2.58 o
   1   3  19      180.95      181.49      5.71 o
   2   3  19      129.62      137.07      4.65 o
   3   3  19        0.81        6.86      2.41 o
  -3   4  19       18.28       24.44      3.50 o
  -2   4  19      101.64      110.72      5.19 o
  -1   4  19      253.83      237.71      7.57 o
   0   4  19        5.56        4.58      2.36 o
   1   4  19      250.24      225.06      8.48 o
   2   4  19      100.88      103.08      7.60 o
   3   4  19       19.28       16.42      3.51 o
   4   4  19       26.59       38.25      5.81 o
  -4   5  19        6.40        0.90      6.72 o
  -3   5  19       11.57       26.56      3.88 o
  -2   5  19       19.94       23.72      3.57 o
  -1   5  19       15.80       14.63      3.24 o
   0   5  19       18.86       28.97      4.53 o
   1   5  19       16.44       21.12      3.84 o
   2   5  19       20.37       24.10      4.04 o
   3   5  19       11.35       13.44      4.38 o
   4   5  19        6.38        6.93      5.24 o
  -3   6  19        7.21        3.15      5.81 o
  -2   6  19        0.95       -1.20      3.99 o
  -1   6  19       11.13        8.93      3.88 o
   0   6  19       31.35       17.92      4.42 o
   1   6  19       10.88       11.52      5.11 o
   2   6  19        0.96        7.85      5.15 o
   3   6  19        7.48        9.77      5.72 o
   0   0  20     3613.14     3091.40     97.69 o
   0   1  20      448.18      440.30      8.06 o
   1   1  20       30.02       40.05      2.15 o
  -1   2  20       81.98       68.49      2.94 o
   0   2  20      633.38      652.87     12.10 o
   1   2  20       82.47       72.35      3.05 o
   2   2  20       28.80       44.67      2.61 o
  -2   3  20      427.27      420.60      9.01 o
  -1   3  20       57.77       56.30      3.00 o
   0   3  20        1.91        4.97      1.68 o
   1   3  20       55.47       62.64      2.92 o
   2   3  20      426.97      417.00      9.23 o
   3   3  20       83.26       64.87      3.81 o
  -3   4  20        7.31        3.17      2.99 o
  -2   4  20       80.27       97.88      5.22 o
  -1   4  20       36.90       51.51      3.75 o
   0   4  20       58.39       66.54      4.48 o
   1   4  20       36.90       47.16      5.15 o
   2   4  20       80.79       92.17      6.00 o
   3   4  20        7.65        1.08      3.25 o
   4   4  20      133.83      100.91      7.99 o
  -4   5  20       10.08        8.64      5.27 o
  -3   5  20       13.79       19.26      3.85 o
  -2   5  20       11.98        9.90      3.23 o
  -1   5  20       24.61       20.93      3.51 o
   0   5  20        0.30       10.18      3.30 o
   1   5  20       25.16       21.58      4.01 o
   2   5  20       11.17       14.92      3.71 o
   3   5  20       13.68       24.77      7.27 o
   4   5  20       10.19       14.56      5.48 o
  -3   6  20        7.85        1.80      7.21 o
  -2   6  20        6.90       10.96      4.44 o
  -1   6  20        0.23        8.94      4.27 o
   0   6  20        7.66       11.35      4.26 o
   1   6  20        0.34       -0.98      4.62 o
   2   6  20        6.82        2.66      5.10 o
   3   6  20        7.99       19.98      6.18 o
   0   1  21      872.46      804.02     13.69 o
   1   1  21      444.99      429.38      8.19 o
  -1   2  21        4.73        7.27      1.71 o
   0   2  21       50.80       50.99      2.50 o
   1   2  21        5.43        9.51      1.79 o
   2   2  21      468.86      479.31      9.74 o
  -2   3  21      418.69      386.97      8.61 o
  -1   3  21      226.24      219.71      6.14 o
   0   3  21      173.52      203.78      5.68 o
   1   3  21      223.18      213.04      5.85 o
   2   3  21      420.01      394.76      8.81 o
   3   3  21       27.74       55.10      3.49 o
  -3   4  21       27.72       25.56      3.51 o
  -2   4  21       48.13       43.06      4.03 o
  -1   4  21      131.02      126.89      5.70 o
   0   4  21       71.08       83.20      4.44 o
   1   4  21      131.99      128.57      6.26 o
   2   4  21       49.69       51.11      5.13 o
   3   4  21       27.60       21.40      3.87 o
   4   4  21       16.98       29.79      5.59 o
  -4   5  21        4.69        6.47      5.21 o
  -3   5  21        8.87       19.04      3.94 o
  -2   5  21       40.57       33.93      3.98 o
  -1   5  21       17.32       17.09      3.41 o
   0   5  21      155.57      138.47      6.79 o
   1   5  21       16.98       18.56      4.38 o
   2   5  21       39.44       35.55      4.54 o
   3   5  21        9.18       12.62      4.42 o
   4   5  21        4.71       10.35      5.40 o
  -3   6  21        3.57        2.87      5.74 o
  -2   6  21       10.24       16.27      4.48 o
  -1   6  21       10.12        5.76      4.37 o
   0   6  21       28.65       29.00      4.92 o
   1   6  21       10.34       15.87      5.33 o
   2   6  21       10.16       27.25     15.43 o
   3   6  21        3.70        4.03      5.58 o
   0   1  22     1056.85     1007.89     16.90 o
   1   1  22        0.10        8.07      1.62 o
  -1   2  22      104.19      106.74      3.78 o
   0   2  22       20.20       13.94      1.82 o
   1   2  22      104.17      106.24      3.85 o
   2   2  22      114.17      118.42      4.43 o
  -2   3  22      122.75      139.69      4.99 o
  -1   3  22       28.80       38.64      2.69 o
   0   3  22        0.96        4.28      1.90 o
   1   3  22       27.39       36.23      2.68 o
   2   3  22      123.17      149.66      5.61 o
   3   3  22      617.43      546.66     11.78 o
  -3   4  22       29.44       33.80      3.78 o
  -2   4  22       20.64       23.56      3.55 o
  -1   4  22       48.58       56.46      4.59 o
   0   4  22        7.84       20.43      3.18 o
   1   4  22       50.29       43.47      4.72 o
   2   4  22       20.41       23.22      3.76 o
   3   4  22       28.13       23.59      4.01 o
   4   4  22       48.13       41.93      6.17 o
  -4   5  22       23.36       25.02      5.86 o
  -3   5  22       38.47       34.20      4.55 o
  -2   5  22        4.16        7.28      3.53 o
  -1   5  22       64.51       58.60      4.63 o
   0   5  22       72.19       94.39      5.59 o
   1   5  22       65.74       68.66      5.61 o
   2   5  22        4.35        6.21      3.76 o
   3   5  22       38.24       30.18      5.16 o
   4   5  22       23.30       21.74      5.93 o
  -3   6  22        1.84       -2.59      6.29 o
  -2   6  22       13.85       10.76      4.53 o
  -1   6  22        1.69       -3.46      4.11 o
   0   6  22        1.96        8.29      4.21 o
   1   6  22        1.71       -0.92      4.59 o
   2   6  22       13.66        2.11      5.12 o
   3   6  22        1.83       -3.42      6.03 o
   0   1  23     1053.19      971.01     16.78 o
   1   1  23      344.23      362.99      7.48 o
  -1   2  23       62.53       55.37      2.84 o
   0   2  23      274.32      271.78      5.99 o
   1   2  23       60.61       57.59      3.04 o
   2   2  23        5.30        5.35      2.02 o
  -2   3  23      458.26      400.46      9.21 o
  -1   3  23      215.65      218.04      6.13 o
   0   3  23       36.00       53.82      3.11 o
   1   3  23      220.09      227.78      6.50 o
   2   3  23      454.00      410.72      9.53 o
   3   3  23        0.73       28.15      3.93 o
  -3   4  23       41.25       35.09      3.90 o
  -2   4  23       38.60       41.58      4.04 o
  -1   4  23      157.32      151.75      6.31 o
   0   4  23      233.74      208.27      8.94 o
   1   4  23      157.10      142.55      7.05 o
   2   4  23       37.68       41.80      4.42 o
   3   4  23       42.16       27.76      4.18 o
   4   4  23       18.54       25.21      5.48 o
  -4   5  23        4.83        2.55      5.13 o
  -3   5  23       12.48       21.72      4.66 o
  -2   5  23        6.86        7.54      3.29 o
  -1   5  23       35.97       35.42      4.42 o
   0   5  23       81.63       85.65      5.65 o
   1   5  23       35.57       33.27      4.64 o
   2   5  23        7.21        5.48      3.77 o
   3   5  23       12.17       12.59      4.52 o
   4   5  23        5.14        1.60      5.20 o
  -3   6  23        4.76        0.93      8.51 o
  -2   6  23        1.45        3.50      4.44 o
  -1   6  23        3.44        8.33      4.66 o
   0   6  23       14.32       13.66      4.47 o
   1   6  23        3.30        7.17      5.26 o
   2   6  23        1.45        3.42      5.19 o
   3   6  23        4.64        9.91      6.44 o
   0   0  24      522.02      568.29     20.35 o
   0   1  24     1265.88     1237.85     21.05 o
   1   1  24     1171.58     1150.33     20.28 o
  -1   2  24      120.52      114.88      4.02 o
   0   2  24       23.17       34.06      2.20 o
   1   2  24      115.92      115.02      4.13 o
   2   2  24       10.12       14.80      2.29 o
  -2   3  24      162.74      180.76      5.86 o
  -1   3  24        8.23       18.29      2.27 o
   0   3  24        3.37        5.39      1.95 o
   1   3  24        7.27       25.18      2.88 o
   2   3  24      161.44      181.34      6.10 o
   3   3  24        9.87       18.53      2.87 o
  -3   4  24        1.53        4.88      3.27 o
  -2   4  24      119.41       99.60      5.56 o
  -1   4  24       84.99       84.74      4.91 o
   0   4  24       25.20       35.13      3.53 o
   1   4  24       84.98       92.27      5.57 o
   2   4  24      119.73       97.38      6.27 o
   3   4  24        1.46        7.75      3.62 o
   4   4  24       55.09       56.99      7.46 o
  -4   5  24        4.80        6.89      5.14 o
  -3   5  24       30.32       18.08      4.30 o
  -2   5  24       19.79       28.15      4.00 o
  -1   5  24       21.25       23.83      4.05 o
   0   5  24       50.19       41.30      4.50 o
   1   5  24       21.22       29.63      4.54 o
   2   5  24       20.38       22.41      4.86 o
   3   5  24       30.48       19.07      4.83 o
   4   5  24        4.84        2.40      5.22 o
  -2   6  24        5.51        8.73      4.53 o
  -1   6  24        0.75        1.52      4.41 o
   0   6  24        1.46        4.83      4.37 o
   1   6  24        0.88        5.13      5.00 o
   2   6  24        5.42        2.59      5.15 o
   0   1  25     1948.34     1951.09     32.41 o
   1   1  25       61.50       79.17      3.18 o
  -1   2  25       62.03       60.90      3.05 o
   0   2  25      435.84      447.23      8.79 o
   1   2  25       64.40       64.28      3.16 o
   2   2  25      317.76      310.66      7.74 o
  -2   3  25      110.09      125.23      4.99 o
  -1   3  25      245.77      243.40      6.80 o
   0   3  25       17.51       19.01      3.06 o
   1   3  25      244.36      226.45      6.80 o
   2   3  25      110.33      119.89      4.92 o
   3   3  25      151.28      150.29      5.61 o
  -3   4  25       30.96       28.49      4.18 o
  -2   4  25       16.59       17.79      3.44 o
  -1   4  25      170.34      154.93      6.66 o
   0   4  25        7.02        6.48      2.99 o
   1   4  25      172.26      162.24      7.42 o
   2   4  25       15.70       22.57      3.86 o
   3   4  25       30.01       23.21      4.18 o
   4   4  25       18.30       22.33      5.63 o
  -4   5  25        7.01       -2.02      5.25 o
  -3   5  25        5.68       13.27      5.59 o
  -2   5  25        1.70        4.58      5.00 o
  -1   5  25        5.90        5.04      3.38 o
   0   5  25       93.06       83.46      5.80 o
   1   5  25        5.43       13.75      4.07 o
   2   5  25        1.80        0.85      3.86 o
   3   5  25        5.68       17.67      5.34 o
   4   5  25        6.85        6.14      5.55 o
  -2   6  25        2.49        3.54      4.44 o
  -1   6  25        0.50       -2.42      4.27 o
   0   6  25       35.79       25.05      5.15 o
   1   6  25        0.55        4.77      7.70 o
   2   6  25        2.48        4.94      5.34 o
   0   1  26      310.62      335.84      7.03 o
   1   1  26       48.64       81.75      3.32 o
  -1   2  26       86.52       94.22      3.78 o
   0   2  26      103.54      123.80      4.67 o
   1   2  26       86.37      101.87      4.07 o
   2   2  26       10.55       19.58      2.46 o
  -2   3  26      278.28      278.44      8.18 o
  -1   3  26      315.98      307.91      7.75 o
   0   3  26      125.14      130.93      4.47 o
   1   3  26      315.42      318.00      8.35 o
   2   3  26      279.18      266.66      7.72 o
   3   3  26       73.45       72.47      4.20 o
  -3   4  26       47.86       41.14      4.59 o
  -2   4  26       39.48       31.59      3.94 o
  -1   4  26       17.75       19.58      3.45 o
   0   4  26       21.97       27.31      3.75 o
   1   4  26       18.60       28.22      3.87 o
   2   4  26       39.61       35.80      4.32 o
   3   4  26       49.31       44.52      4.85 o
   4   4  26        6.55        0.35      4.72 o
  -4   5  26        3.43        7.56      5.73 o
  -3   5  26        7.04        9.50      4.84 o
  -2   5  26        5.77       -1.00      3.51 o
  -1   5  26        9.09       10.66      3.58 o
   0   5  26       32.24       29.27      4.63 o
   1   5  26        8.52        8.77      4.21 o
   2   5  26        5.59        5.64      4.18 o
   3   5  26        6.59       10.25      5.10 o
   4   5  26        3.32        4.65      5.52 o
  -2   6  26       10.10       10.20      5.75 o
  -1   6  26        4.12        2.73      4.65 o
   0   6  26        1.13       13.27      4.74 o
   1   6  26        4.19        5.30      5.19 o
   2   6  26       10.18       11.48      5.62 o
   0   1  27      583.00      566.45     10.65 o
   1   1  27     1310.68     1247.71     22.07 o
  -1   2  27      374.21      360.44      7.71 o
   0   2  27        7.05       10.33      1.88 o
   1   2  27      368.39      345.24      7.92 o
   2   2  27       15.62       17.98      2.54 o
  -2   3  27      412.08      364.31      9.90 o
  -1   3  27       18.53       29.60      2.72 o
   0   3  27        8.85        7.86      2.08 o
   1   3  27       18.28       30.44      2.89 o
   2   3  27      414.09      360.95      9.23 o
   3   3  27        0.10        6.01      2.92 o
  -3   4  27        6.71       10.00      3.67 o
  -2   4  27       34.27       37.93      4.18 o
  -1   4  27        5.42        7.37      3.21 o
   0   4  27       99.71      139.10     16.58 o
   1   4  27        5.01       10.75      3.75 o
   2   4  27       34.90       48.20      4.95 o
   3   4  27        6.66       12.08      4.22 o
   4   4  27        6.22        9.23      5.08 o
  -4   5  27       19.28       19.66      6.42 o
  -3   5  27        7.90       13.13      4.85 o
  -2   5  27        2.24       -0.26      3.45 o
  -1   5  27       56.32       53.82      4.98 o
   0   5  27       33.05       28.73      6.00 o
   1   5  27       56.15       61.07      5.74 o
   2   5  27        2.10       -0.99      3.96 o
   3   5  27        8.03       12.12      5.22 o
   4   5  27       19.14       17.50      6.08 o
  -2   6  27        9.81        5.59      5.65 o
  -1   6  27        3.35        1.76      4.58 o
   0   6  27        0.95        0.61      4.37 o
   1   6  27        3.16        7.94      4.50 o
   2   6  27        9.76       27.35      5.87 o
   0   0  28        1.50       -1.99      3.96 o
   0   1  28       36.44       63.70      2.98 o
   1   1  28        8.44       23.28      2.16 o
  -1   2  28      178.09      200.34      5.78 o
   0   2  28      359.33      351.03      7.45 o
   1   2  28      175.78      190.81      5.64 o
   2   2  28       44.19       36.65      3.01 o
  -2   3  28       81.52       88.46      4.53 o
  -1   3  28        4.25        2.97      2.17 o
   0   3  28       59.93       60.99      3.42 o
   1   3  28        5.04        7.58      2.90 o
   2   3  28       79.74       80.47      4.39 o
   3   3  28        3.38       11.73      3.08 o
  -3   4  28        0.08       -0.19      3.59 o
  -2   4  28       21.02       21.08      4.97 o
  -1   4  28        0.41       -1.25      3.02 o
   0   4  28       57.09       60.22      5.15 o
   1   4  28        0.41        1.12      3.36 o
   2   4  28       20.76       20.13      4.08 o
   3   4  28        0.11        3.87      3.94 o
   4   4  28        0.02        2.26      5.04 o
  -4   5  28        0.16        3.78      5.94 o
  -3   5  28       10.09       22.35      5.40 o
  -2   5  28        1.18        2.76      3.98 o
  -1   5  28       46.63       47.36      5.66 o
   0   5  28        1.92        8.96      3.77 o
   1   5  28       46.84       51.14      5.55 o
   2   5  28        1.20        0.04      4.06 o
   3   5  28       10.13       15.49      6.30 o
   4   5  28        0.15        0.85      5.72 o
  -2   6  28        3.32       12.96      5.89 o
  -1   6  28       12.53       11.81      5.06 o
   0   6  28        4.01        4.25      4.47 o
   1   6  28       12.43        9.29      4.87 o
   2   6  28        3.22        1.11      5.12 o
   0   1  29      688.26      645.15     12.00 o
   1   1  29       68.80       62.86      3.06 o
  -1   2  29      169.18      193.56      5.91 o
   0   2  29        4.40        7.58      1.88 o
   1   2  29      170.37      197.86      5.75 o
   2   2  29       14.56       11.28      2.42 o
  -2   3  29      124.33      125.67      5.48 o
  -1   3  29       77.79       84.35      4.06 o
   0   3  29        0.04        1.20      2.08 o
   1   3  29       77.96       80.58      4.23 o
   2   3  29      123.31      130.34      5.63 o
   3   3  29      131.70      144.10      6.52 o
  -3   4  29       16.62       18.91      4.68 o
  -2   4  29       31.30       27.04      4.09 o
  -1   4  29       54.78       37.64      4.43 o
   0   4  29        0.11        7.00      3.41 o
   1   4  29       56.39       36.11      4.44 o
   2   4  29       30.79       31.05      4.43 o
   3   4  29       16.66        7.78      4.16 o
   4   4  29        4.67       -7.02      4.76 o
  -4   5  29       16.74       10.39      6.07 o
  -3   5  29        2.41       13.59      5.51 o
  -2   5  29        2.14       -0.44      4.07 o
  -1   5  29        6.19        5.67      3.93 o
   0   5  29       40.31       40.45      4.99 o
   1   5  29        6.11       15.76      4.34 o
   2   5  29        2.24       -5.90      3.93 o
   3   5  29        2.45        0.36      6.26 o
   4   5  29       16.97       16.64      6.63 o
  -2   6  29       10.79        7.00      6.28 o
  -1   6  29        8.87       13.06      5.04 o
   0   6  29        1.02        3.42      4.51 o
   1   6  29        8.97       19.76      6.59 o
   2   6  29       10.93       18.45      6.52 o
   0   1  30      314.41      290.13      7.10 o
   1   1  30        3.26        3.67      1.82 o
  -1   2  30       41.36       49.34      3.15 o
   0   2  30       10.68       15.02      2.17 o
   1   2  30       41.22       49.11      3.02 o
   2   2  30       60.53       69.09      4.19 o
  -2   3  30       37.11       43.66      3.80 o
  -1   3  30       15.33       16.90      2.89 o
   0   3  30       33.13       41.18      3.22 o
   1   3  30       15.93       16.69      3.41 o
   2   3  30       36.81       44.85      3.69 o
   3   3  30        1.13       12.62      3.39 o
  -3   4  30       26.24       26.22      4.61 o
  -2   4  30       48.39       38.20      4.55 o
  -1   4  30       50.18       50.66      4.72 o
   0   4  30       25.59       35.89      4.40 o
   1   4  30       50.46       51.64      4.86 o
   2   4  30       48.18       42.77      4.88 o
   3   4  30       25.15       26.86      4.78 o
   4   4  30        0.30        1.79      5.23 o
  -3   5  30        2.36       -5.36      4.75 o
  -2   5  30        8.05        8.94      4.33 o
  -1   5  30       10.38       18.46      4.35 o
   0   5  30       14.75       19.33      4.26 o
   1   5  30       10.74       20.09      4.71 o
   2   5  30        7.93        6.48      4.38 o
   3   5  30        2.12       -2.44      5.15 o
  -2   6  30        4.32       10.19      6.01 o
  -1   6  30        7.52       16.94      5.20 o
   0   6  30        1.45        4.42      4.73 o
   1   6  30        7.44        1.38      4.80 o
   2   6  30        4.23       12.23      6.30 o
   0   1  31      220.04      245.39      6.46 o
   1   1  31        4.18        6.63      2.00 o
  -1   2  31      152.10      159.66      5.31 o
   0   2  31      234.19      251.26      6.72 o
   1   2  31      152.65      163.44      5.33 o
   2   2  31       19.52       26.06      3.08 o
  -2   3  31       82.23       78.76      5.25 o
  -1   3  31       13.89        7.32      2.69 o
   0   3  31        4.01        0.45      2.23 o
   1   3  31       13.15        7.99      2.85 o
   2   3  31       80.29       75.26      4.53 o
   3   3  31       44.80       50.81      4.37 o
  -3   4  31        9.78       14.66      4.27 o
  -2   4  31       39.34       34.71      5.34 o
  -1   4  31      149.63      137.97      7.12 o
   0   4  31        1.73        4.69      3.44 o
   1   4  31      148.84      130.59      7.90 o
   2   4  31       40.21       33.60      4.56 o
   3   4  31       10.05       11.75      4.69 o
   4   4  31        2.42        6.70      5.33 o
  -3   5  31        2.84        4.65      5.16 o
  -2   5  31        2.52        4.02      4.37 o
  -1   5  31       41.02       39.51      5.20 o
   0   5  31        6.29        4.71      3.84 o
   1   5  31       42.18       39.68      5.61 o
   2   5  31        2.39        8.29      4.78 o
   3   5  31        2.82       -6.02      5.13 o
  -1   6  31        6.69       17.41      5.88 o
   0   6  31        2.16        3.95      5.77 o
   1   6  31        6.48        7.04      4.92 o
   0   0  32       34.26       34.53      4.96 o
   0   1  32      198.58      223.33      6.30 o
   1   1  32       88.90       84.15      3.75 o
  -1   2  32      216.54      224.68      6.50 o
   0   2  32       14.11       20.15      2.44 o
   1   2  32      215.56      223.82      6.69 o
   2   2  32       76.67       74.86      4.38 o
  -2   3  32       32.28       35.02      3.88 o
  -1   3  32       55.56       60.17      4.07 o
   0   3  32        0.74        4.66      2.38 o
   1   3  32       53.16       56.20      4.17 o
   2   3  32       33.88       43.05      3.73 o
   3   3  32        4.84        6.03      3.10 o
  -3   4  32        0.31       -2.21      3.96 o
  -2   4  32       30.12       33.46      5.21 o
  -1   4  32        8.74       16.11      3.88 o
   0   4  32        4.76        0.82      3.43 o
   1   4  32        8.74        9.51      4.10 o
   2   4  32       30.42       35.21      4.82 o
   3   4  32        0.27       -0.97      4.28 o
   4   4  32       16.27       16.83      5.69 o
  -3   5  32        6.07        8.20      5.47 o
  -2   5  32        8.82        4.92      5.06 o
  -1   5  32       23.20       23.32      4.67 o
   0   5  32       23.34       21.18      4.56 o
   1   5  32       23.57       27.10      5.16 o
   2   5  32        8.44        1.02      4.58 o
   3   5  32        5.98        3.63      5.62 o
  -1   6  32       10.13       19.39      6.23 o
   0   6  32       14.33        4.60      4.97 o
   1   6  32        9.98       13.11      6.35 o
   0   1  33       24.45       38.76      2.79 o
   1   1  33       54.26       63.71      3.38 o
  -1   2  33      203.12      196.14      6.18 o
   0   2  33       76.89       89.56      3.92 o
   1   2  33      204.61      208.69      6.44 o
   2   2  33       58.83       64.85      4.22 o
  -2   3  33      239.31      200.49      8.32 o
  -1   3  33       17.64       20.32      3.10 o
   0   3  33      136.70      144.27      6.34 o
   1   3  33       16.43       15.26      3.20 o
   2   3  33      242.52      221.87      7.58 o
   3   3  33        3.50       11.67      3.44 o
  -3   4  33        0.29        1.65      4.06 o
  -2   4  33       50.27       47.32      5.75 o
  -1   4  33        4.34        6.81      3.67 o
   0   4  33        0.01       -1.09      3.36 o
   1   4  33        4.40       13.00      4.37 o
   2   4  33       50.07       41.83      5.98 o
   3   4  33        0.27       -1.98      4.46 o
   4   4  33        0.29        6.90      5.35 o
  -3   5  33        3.97       11.05      5.52 o
  -2   5  33        0.43       -2.65      4.29 o
  -1   5  33       19.91       15.82      4.78 o
   0   5  33       72.62       62.68      5.82 o
   1   5  33       19.85       22.56      5.04 o
   2   5  33        0.36        1.42      4.87 o
   3   5  33        3.89        4.20      5.67 o
  -1   6  33        7.67       12.61      5.79 o
   0   6  33        3.07        5.92      5.40 o
   1   6  33        7.87       18.95      5.69 o
   0   1  34      166.92      171.97      5.52 o
   1   1  34       11.77        7.39      2.17 o
  -1   2  34       10.61       15.26      2.48 o
   0   2  34      391.88      381.41      8.90 o
   1   2  34       10.78       12.32      2.54 o
   2   2  34       44.34       54.22      4.18 o
  -2   3  34      155.69      142.40      6.82 o
  -1   3  34        4.75        7.10      2.80 o
   0   3  34       58.77       63.80      4.33 o
   1   3  34        4.27       -1.06      2.74 o
   2   3  34      155.28      143.24      6.35 o
   3   3  34       93.33       83.92      5.35 o
  -3   4  34       29.48       29.70      4.99 o
  -2   4  34       35.20       21.70      4.95 o
  -1   4  34       21.93       27.96      4.53 o
   0   4  34       27.38       34.55      4.99 o
   1   4  34       21.97       34.56      5.23 o
   2   4  34       34.92       27.70      4.89 o
   3   4  34       29.62       25.21      6.44 o
   4   4  34        0.04       -5.05      5.03 o
  -3   5  34        6.17        6.52      6.00 o
  -2   5  34        0.26        3.75      4.46 o
  -1   5  34        5.43       -2.39      4.27 o
   0   5  34       21.07       18.23      4.59 o
   1   5  34        5.77        8.05      4.90 o
   2   5  34        0.26       -4.50      4.71 o
   3   5  34        6.19        9.88      5.98 o
   0   6  34        3.12        7.81      5.70 o
   0   1  35      539.31      493.75     10.27 o
   1   1  35        3.61        1.16      2.06 o
  -1   2  35       37.46       42.85      3.33 o
   0   2  35      135.98      133.63      5.01 o
   1   2  35       39.36       45.73      3.43 o
   2   2  35        2.80        7.21      3.16 o
  -2   3  35       35.13       43.83      4.41 o
  -1   3  35       11.67        9.84      3.02 o
   0   3  35       13.09       14.31      3.13 o
   1   3  35       12.15        6.44      3.10 o
   2   3  35       35.44       39.26      4.24 o
   3   3  35      117.59       97.04      6.13 o
  -3   4  35        0.49        8.29      4.28 o
  -2   4  35        0.88       10.57      4.58 o
  -1   4  35      160.94      145.56      8.66 o
   0   4  35        5.60       20.41      5.86 o
   1   4  35      159.36      160.20      9.04 o
   2   4  35        0.94        3.25      4.58 o
   3   4  35        0.58        2.63      4.66 o
   4   4  35        0.11       -1.64      5.26 o
  -3   5  35        0.38       -7.09      5.40 o
  -2   5  35        1.63        5.62      4.62 o
  -1   5  35        2.92        6.27      4.93 o
   0   5  35        2.44        9.23      4.66 o
   1   5  35        3.00       -3.04      4.18 o
   2   5  35        1.71        3.59      4.88 o
   3   5  35        0.36       -1.30      5.59 o
   0   0  36      269.91      250.10     13.53 o
   0   1  36       19.17       26.20      2.60 o
   1   1  36        8.46        8.94      2.38 o
  -1   2  36      118.81      131.05      5.70 o
   0   2  36      144.16      146.12      5.80 o
   1   2  36      121.72      133.08      5.98 o
   2   2  36        0.11       -3.35      3.57 o
  -2   3  36       95.72      105.40      6.14 o
  -1   3  36       31.03       25.31      3.67 o
   0   3  36        0.88       -0.16      2.85 o
   1   3  36       29.46       30.13      3.87 o
   2   3  36       96.08      103.05      5.83 o
   3   3  36        0.12        0.91      3.30 o
  -3   4  36        4.83        6.17      4.17 o
  -2   4  36       25.13       20.98      5.16 o
  -1   4  36        9.31       22.89      4.91 o
   0   4  36       61.52       64.94      5.84 o
   1   4  36        9.30       19.60      5.12 o
   2   4  36       25.36       25.48      5.49 o
   3   4  36        4.69        7.50      4.84 o
   4   4  36       28.66       12.97      6.13 o
  -3   5  36        2.98       -5.24      5.33 o
  -2   5  36       10.38       13.02      5.61 o
  -1   5  36        4.28        4.79      4.89 o
   0   5  36       21.96       20.95      5.20 o
   1   5  36        4.32        6.97      4.57 o
   2   5  36       10.58        9.16      5.25 o
   3   5  36        2.94       -5.94      5.76 o
   0   1  37      153.95      148.28      5.37 o
   1   1  37      116.85      125.87      5.02 o
  -1   2  37       90.64       96.88      5.18 o
   0   2  37        3.13       12.97      2.79 o
   1   2  37       93.16       95.53      5.06 o
   2   2  37        5.69        8.91      4.07 o
  -2   3  37       83.75       79.11      5.49 o
  -1   3  37        2.12        4.15      3.29 o
   0   3  37        0.62        2.40      2.97 o
   1   3  37        2.02        3.70      2.99 o
   2   3  37       83.64       79.30      5.33 o
   3   3  37        5.49        7.67      3.57 o
  -3   4  37        0.08        0.58      4.22 o
  -2   4  37       15.80       20.42      5.15 o
  -1   4  37        4.93        8.41      4.47 o
   0   4  37        2.82        2.98      4.06 o
   1   4  37        5.08        1.17      4.47 o
   2   4  37       15.25       14.67      5.40 o
   3   4  37        0.11       10.55      5.34 o
   4   4  37        1.48       11.39      6.70 o
  -3   5  37        0.00        5.20      6.05 o
  -2   5  37        0.07        0.66      4.87 o
  -1   5  37        7.95       -4.05      4.44 o
   0   5  37        6.10        1.27      4.45 o
   1   5  37        8.12        7.54      4.66 o
   2   5  37        0.08        8.65      5.26 o
   3   5  37        0.00       -1.95      6.36 o
   0   1  38      215.17      232.34      6.73 o
   1   1  38       31.77       26.90      2.99 o
  -1   2  38       15.24       22.15      3.15 o
   0   2  38        0.84        2.92      2.65 o
   1   2  38       15.05       16.58      3.19 o
   2   2  38       58.25       56.18      4.92 o
  -2   3  38        1.56        2.84      3.38 o
  -1   3  38      111.31      102.82      6.27 o
   0   3  38      141.04      124.47      6.74 o
   1   3  38      111.95       95.42      5.69 o
   2   3  38        1.55        5.87      3.44 o
   3   3  38        7.26        5.09      3.48 o
  -3   4  38       19.93       13.05      4.64 o
  -2   4  38        5.89        8.02      4.54 o
  -1   4  38       32.13       33.49      5.43 o
   0   4  38        5.89        4.03      4.79 o
   1   4  38       31.55       22.74      5.37 o
   2   4  38        5.88        7.79      5.62 o
   3   4  38       20.02       17.15      6.03 o
   4   4  38        0.00       13.89      6.67 o
  -2   5  38        1.58       -2.42      5.08 o
  -1   5  38        3.27       10.22      5.07 o
   0   5  38        1.17        7.18      4.63 o
   1   5  38        3.40        2.47      4.57 o
   2   5  38        1.63        9.81      5.33 o
   0   1  39      118.82      111.79      4.91 o
   1   1  39        5.53        2.94      2.79 o
  -1   2  39       68.66       90.27      4.98 o
   0   2  39        6.66        3.79      2.94 o
   1   2  39       66.86       84.21      5.19 o
   2   2  39       14.20        7.03      3.44 o
  -2   3  39       22.92       17.35      3.91 o
  -1   3  39       10.20       10.14      3.71 o
   0   3  39        0.00        5.80      3.35 o
   1   3  39        9.76        9.95      3.76 o
   2   3  39       22.92       25.78      4.28 o
   3   3  39        0.57       -2.75      3.56 o
  -3   4  39        0.64       -0.55      4.28 o
  -2   4  39       19.68       25.58      5.96 o
  -1   4  39        9.94       15.41      4.82 o
   0   4  39        0.53        0.73      4.08 o
   1   4  39        9.61       12.61      4.59 o
   2   4  39       20.14       25.36      5.66 o
   3   4  39        0.74        3.52      5.51 o
  -2   5  39        4.06       10.84      5.46 o
  -1   5  39        2.22        3.58      5.93 o
   0   5  39       23.42       29.23      5.57 o
   1   5  39        2.02       -1.43      4.48 o
   2   5  39        4.01       -4.06      4.99 o
   0   0  40       52.90       66.74      7.30 o
   0   1  40       29.29       39.18      3.58 o
   1   1  40      167.29      187.45      7.75 o
  -1   2  40      255.26      242.86      8.50 o
   0   2  40       26.42       18.52      3.63 o
   1   2  40      254.48      233.22      8.88 o
   2   2  40        6.34        3.96      3.49 o
  -2   3  40       20.15       25.53      4.39 o
  -1   3  40       30.18       23.79      4.19 o
   0   3  40       27.57       22.44      4.02 o
   1   3  40       31.17       26.13      4.44 o
   2   3  40       19.88       17.35      4.42 o
   3   3  40        0.62        1.99      3.79 o
  -3   4  40        0.56        2.89      4.90 o
  -2   4  40        2.77        6.87      4.67 o
  -1   4  40        0.12       -3.25      4.14 o
   0   4  40       38.44       36.59      5.89 o
   1   4  40        0.12        5.44      4.34 o
   2   4  40        2.76        4.97      4.90 o
   3   4  40        0.59        8.53      5.75 o
  -2   5  40        9.67        4.61      5.02 o
  -1   5  40        8.45        9.01      4.98 o
   0   5  40        0.05       -2.56      4.54 o
   1   5  40        8.34        4.98      4.96 o
   2   5  40        9.72        6.26      5.38 o
   0   1  41       48.97       65.23      4.46 o
   1   1  41      103.68      115.72      6.07 o
  -1   2  41       19.40       31.92      4.00 o
   0   2  41        1.52       -2.05      3.07 o
   1   2  41       18.86       28.70      3.84 o
   2   2  41       21.43       19.87      3.96 o
  -2   3  41        5.19        7.64      4.25 o
  -1   3  41        5.51       -1.41      3.39 o
   0   3  41        0.02        4.19      3.54 o
   1   3  41        5.96        4.26      3.56 o
   2   3  41        4.97        2.16      3.42 o
   3   3  41       34.96       28.90      4.83 o
  -3   4  41        2.50        5.67      5.10 o
  -2   4  41        1.57       -4.34      4.31 o
  -1   4  41       33.43       26.85      6.16 o
   0   4  41        0.56       -2.48      4.29 o
   1   4  41       33.61       28.46      5.37 o
   2   4  41        1.72        0.89      4.83 o
   3   4  41        2.40       -3.40      5.66 o
  -2   5  41        1.41        1.08      5.00 o
  -1   5  41        2.76        9.22      5.16 o
   0   5  41        0.03        3.20      4.68 o
   1   5  41        2.68        3.05      4.78 o
   2   5  41        1.41        8.68      6.61 o
   0   1  42      527.77      473.40     12.96 o
   1   1  42      134.97      141.19      6.85 o
  -1   2  42       25.70       16.36      3.78 o
   0   2  42       13.61       13.00      3.60 o
   1   2  42       25.74       18.39      3.65 o
   2   2  42      151.34      148.57      7.56 o
  -2   3  42       21.31       17.17      4.22 o
  -1   3  42        8.32        0.02      3.54 o
   0   3  42      145.62      147.39      8.31 o
   1   3  42        8.41        6.94      3.74 o
   2   3  42       21.30       21.41      4.70 o
   3   3  42        9.61        5.45      5.38 o
  -3   4  42       10.37       13.12      6.41 o
  -2   4  42        2.85        4.57      4.68 o
  -1   4  42        8.94       10.78      5.82 o
   0   4  42        4.46        3.23      4.40 o
   1   4  42        8.69       14.48      4.93 o
   2   4  42        2.91        7.92      5.10 o
   3   4  42       10.61       22.89      6.55 o
  -1   5  42        0.38       -2.53      4.83 o
   0   5  42        3.98        8.59      5.17 o
   1   5  42        0.32       -1.97      4.57 o
   0   1  43      137.47      147.03      7.35 o
   1   1  43        9.37       14.60      3.65 o
  -1   2  43        9.41       19.03      3.87 o
   0   2  43       73.65       63.98      5.54 o
   1   2  43        9.70       14.80      3.67 o
   2   2  43       24.72       31.85      4.44 o
  -2   3  43       27.66       33.32      4.85 o
  -1   3  43        9.51        5.36      3.89 o
   0   3  43        0.01       11.88      4.21 o
   1   3  43        9.25        7.17      3.70 o
   2   3  43       26.99       28.96      4.72 o
   3   3  43        1.32        2.92      4.07 o
  -3   4  43        2.01       -3.28      5.43 o
  -2   4  43        7.74       15.39      5.39 o
  -1   4  43       11.88        5.71      4.79 o
   0   4  43        5.39        1.40      4.61 o
   1   4  43       12.29        8.15      4.83 o
   2   4  43        7.56        4.39      5.12 o
   3   4  43        1.96       10.24      6.27 o
  -1   5  43       11.23        6.76      5.26 o
   0   5  43       13.76       24.31      5.72 o
   1   5  43       11.36       19.43      5.55 o
   0   0  44      914.68      847.05     48.56 o
   0   1  44      181.74      188.96      8.85 o
   1   1  44      144.90      153.67      7.36 o
  -1   2  44      278.52      251.25     10.21 o
   0   2  44       89.63       90.01      6.20 o
   1   2  44      279.23      279.10     10.44 o
   2   2  44        2.57        0.61      3.45 o
  -2   3  44        9.29       10.53      4.54 o
  -1   3  44       11.73       10.34      4.09 o
   0   3  44        1.11        5.08      3.75 o
   1   3  44       11.66        9.60      3.87 o
   2   3  44        9.32       15.83      4.40 o
   3   3  44        6.37        6.56      4.45 o
  -3   4  44        2.42        2.28      5.65 o
  -2   4  44       12.24       12.19      5.29 o
  -1   4  44        8.36        8.69      6.07 o
   0   4  44        8.86        4.16      4.79 o
   1   4  44        8.39        6.41      4.88 o
   2   4  44       12.18       17.17      5.92 o
   3   4  44        2.38        7.75      6.73 o
  -1   5  44        0.63        2.50      5.20 o
   0   5  44        1.19        0.42      5.68 o
   1   5  44        0.60        6.39      5.36 o
   0   1  45       58.00       74.87      5.75 o
   1   1  45       19.30       36.16      4.81 o
  -1   2  45       18.45       34.33      4.49 o
   0   2  45       60.71       58.05      5.31 o
   1   2  45       17.68       28.78      4.65 o
   2   2  45        2.06        6.21      3.93 o
  -2   3  45        2.29        6.21      4.39 o
  -1   3  45        5.01       13.27      4.17 o
   0   3  45        2.02        0.77      3.69 o
   1   3  45        5.36        6.33      3.75 o
   2   3  45        2.44       -0.11      3.97 o
   3   3  45        1.26        2.42      4.86 o
  -3   4  45        3.02        3.36      5.68 o
  -2   4  45       12.44        5.59      5.19 o
  -1   4  45        7.76       11.83      5.17 o
   0   4  45        6.12       -3.65      4.56 o
   1   4  45        7.91        8.65      5.04 o
   2   4  45       12.20        7.27      5.43 o
   3   4  45        2.98        3.39      6.58 o
   0   5  45       18.28       13.62      5.72 o
   0   1  46      204.46      202.78      9.89 o
   1   1  46      175.40      176.97      8.74 o
  -1   2  46       11.68       13.45      4.15 o
   0   2  46        8.05       19.01      4.26 o
   1   2  46       11.60        7.38      3.94 o
   2   2  46       66.04       47.16      6.00 o
  -2   3  46        8.69        5.35      4.54 o
  -1   3  46       10.24       11.82      4.19 o
   0   3  46      108.91      105.21      9.73 o
   1   3  46       10.00        3.66      3.74 o
   2   3  46        8.62       10.24      5.66 o
   3   3  46        0.02        7.59      5.23 o
  -2   4  46        0.01       -2.51      4.86 o
  -1   4  46       12.42       14.11      6.09 o
   0   4  46        4.78        1.14      4.70 o
   1   4  46       12.65       16.51      4.91 o
   2   4  46        0.01        2.74      5.48 o
   0   1  47        8.54       20.88      4.45 o
   1   1  47       15.78       12.37      4.47 o
  -1   2  47        3.94       -1.04      3.43 o
   0   2  47        2.47        0.92      3.66 o
   1   2  47        3.65       15.57      4.43 o
   2   2  47        0.46        0.35      4.27 o
  -2   3  47        5.00        0.72      4.43 o
  -1   3  47       14.58       15.95      4.87 o
   0   3  47        7.71       13.27      4.10 o
   1   3  47       14.25       12.55      4.01 o
   2   3  47        5.14       11.63      4.64 o
   3   3  47        4.06       -0.10      5.43 o
  -2   4  47        4.69        8.85      5.53 o
  -1   4  47        3.61        4.24      4.85 o
   0   4  47        0.06       -1.64      4.58 o
   1   4  47        3.52        4.31      4.83 o
   2   4  47        4.96        1.93      5.54 o
   0   0  48      198.41      179.41     20.35 o
   0   1  48       56.54       58.51      6.21 o
   1   1  48        0.62       -3.01      3.88 o
  -1   2  48       70.28       62.32      5.80 o
   0   2  48       37.61       41.80      7.38 o
   1   2  48       70.06       79.74      8.61 o
   2   2  48        0.12        3.90      4.44 o
  -2   3  48       11.63       10.80      5.49 o
  -1   3  48       19.31       14.22      4.80 o
   0   3  48       10.04        6.69      4.52 o
   1   3  48       19.59       20.48      4.30 o
   2   3  48       11.78       13.03      5.06 o
   3   3  48       12.62        8.55      6.66 o
  -2   4  48        1.46        4.16      5.32 o
  -1   4  48        7.20        4.13      5.83 o
   0   4  48       19.60       32.59      6.10 o
   1   4  48        7.22        6.91      5.03 o
   2   4  48        1.43        7.37      6.12 o
   0   1  49       59.62       86.46      7.13 o
   1   1  49        2.66        1.86      4.03 o
  -1   2  49        1.01        1.65      3.78 o
   0   2  49        5.19        5.50      4.16 o
   1   2  49        1.03        2.55      3.98 o
   2   2  49        4.31        6.12      4.54 o
  -2   3  49        0.82        3.31      5.03 o
  -1   3  49        2.99        4.18      4.45 o
   0   3  49        5.12       -2.19      4.39 o
   1   3  49        2.78        1.27      4.10 o
   2   3  49        0.73        4.06      4.75 o
   3   3  49        5.49        9.97      6.14 o
  -2   4  49        3.44       -0.68      5.66 o
  -1   4  49        4.49        3.13      5.16 o
   0   4  49        1.93        5.07      5.06 o
   1   4  49        4.71       10.60      5.35 o
   2   4  49        3.39       10.13      6.32 o
   0   1  50       35.56       38.89      5.44 o
   1   1  50        4.35       -0.94      4.17 o
  -1   2  50        0.45        0.84      4.07 o
   0   2  50        1.18        1.80      3.96 o
   1   2  50        0.46        7.45      5.57 o
   2   2  50       21.60       18.32      5.17 o
  -2   3  50       10.46       16.75      5.86 o
  -1   3  50       21.40       24.88      5.57 o
   0   3  50       13.98       13.42      5.78 o
   1   3  50       21.06       20.62      6.01 o
   2   3  50       10.42        7.73      4.98 o
   3   3  50        7.97        5.60      6.30 o
  -1   4  50        6.30       15.98      6.18 o
   0   4  50        0.09       -7.09      4.73 o
   1   4  50        6.34        4.05      5.35 o
   0   1  51       65.77       68.82      6.74 o
   1   1  51        7.92        9.82      4.79 o
  -1   2  51        4.95        2.73      4.26 o
   0   2  51        0.80       -1.09      4.29 o
   1   2  51        4.75       11.76      5.07 o
   2   2  51        3.08       -1.23      4.48 o
  -2   3  51        5.03        8.02      5.75 o
  -1   3  51        1.56        8.35      4.87 o
   0   3  51        6.55        4.37      4.93 o
   1   3  51        1.56        4.77      5.99 o
   2   3  51        4.89        4.91      5.10 o
  -1   4  51        0.05       -3.76      5.47 o
   0   4  51        1.71       -6.29      5.09 o
   1   4  51        0.06       12.15      5.78 o
   0   0  52       13.74        4.71      9.00 o
   0   1  52        8.25        3.05      4.32 o
   1   1  52       35.02       43.92      5.93 o
  -1   2  52       15.23       14.68      4.78 o
   0   2  52        1.70        9.50      4.77 o
   1   2  52       14.73       14.78      5.08 o
   2   2  52        0.39       -0.08      4.67 o
  -2   3  52        5.46        8.99      5.71 o
  -1   3  52        2.54        2.32      5.06 o
   0   3  52        1.97       -4.01      4.63 o
   1   3  52        2.74        6.29      5.07 o
   2   3  52        5.38        0.95      5.07 o
   0   4  52       10.37       10.97      6.12 o
   0   1  53        0.50        1.16      4.42 o
   1   1  53        0.94       -4.26      4.27 o
  -1   2  53       23.77       40.48      5.79 o
   0   2  53       20.52       21.26      5.47 o
   1   2  53       23.71       26.87      5.51 o
   2   2  53        7.18        3.22      4.91 o
  -2   3  53        5.13        3.25      5.67 o
  -1   3  53        0.66        2.10      5.39 o
   0   3  53        8.69       13.97      5.75 o
   1   3  53        0.69        5.59      4.74 o
   2   3  53        5.30        0.38      7.84 o
   0   1  54        3.09        8.75      4.85 o
   1   1  54       34.94       51.06      6.56 o
  -1   2  54        7.20        6.23      4.75 o
   0   2  54        1.07        5.18      4.84 o
   1   2  54        7.22       -1.40      4.59 o
   2   2  54        9.46       11.12      5.14 o
  -2   3  54        1.17        3.43      5.85 o
  -1   3  54        0.27       -4.74      5.13 o
   0   3  54       12.40       21.25      6.26 o
   1   3  54        0.25        4.65      4.91 o
   2   3  54        1.16       -4.04      6.97 o
   0   1  55        9.26       11.15      5.14 o
   1   1  55        9.29        9.45      5.03 o
  -1   2  55        3.07        9.72      4.97 o
   0   2  55        0.56        1.52      4.82 o
   1   2  55        3.20        3.98      4.76 o
   2   2  55        0.01        2.19      4.98 o
  -1   3  55        0.55        7.76      5.86 o
   0   3  55       19.30       30.95      6.77 o
   1   3  55        0.59        1.19      5.47 o
   0   0  56      151.60      172.32     21.80 o
   0   1  56        3.30        3.27      4.90 o
   1   1  56        1.12        8.48      4.93 o
  -1   2  56       11.82       18.77      5.38 o
   0   2  56        6.62        1.10      4.94 o
   1   2  56       12.08       21.50      5.61 o
   2   2  56        7.99        8.06      5.46 o
  -1   3  56        9.51        8.14      5.85 o
   0   3  56        0.07        0.36      5.60 o
   1   3  56        9.76        9.44      5.93 o
   0   1  57        0.06        0.17      4.81 o
   1   1  57        5.25        9.11      6.15 o
  -1   2  57       12.25       11.24      5.16 o
   0   2  57        0.69       -1.60      4.62 o
   1   2  57       11.96        9.12      5.27 o
   2   2  57        0.22        4.51      5.27 o
   0   1  58       18.50        8.83      6.30 o
   1   1  58        9.88       12.28      5.42 o
  -1   2  58        2.19        0.94      5.78 o
   0   2  58        1.88        9.01      5.57 o
   1   2  58        2.18       -5.37      4.73 o
   0   1  59        0.47        2.15      4.99 o
   1   1  59        3.64        8.60      5.42 o
  -1   2  59        1.91        8.91      5.98 o
   0   2  59        0.55        4.23      6.64 o
   1   2  59        1.83       -7.04      4.69 o
   0   0  60       26.40       39.80     14.90 o
   0   1  60        0.06        5.11      5.24 o
   1   1  60        6.67       14.10      5.59 o
   0   2  60        2.97        0.45      5.20 o
   0   1  61        1.07        0.54      5.23 o
   1   1  61        2.62       11.37      5.74 o
 
